# Supplementary material for: 2-Oxo-4-(thio­phen-2-yl)-1,2,5,6-tetra­hydro­benzo[h]quinoline-3-carbonitrile
Source: Acta Crystallogr Sect E Struct Rep Online. 2011 Aug 27;67(Pt 9):o2472. doi: 10.1107/S1600536811033915 (PMC3200622; doi:10.1107/S1600536811033915)
Supplement: Supplementary file 1 [file e-67-o2472-sup1.cif]

##############################################################################
#                                                                            #
# This CIF contains the data in a paper accepted for publication in          #
# Acta Crystallographica Section E. It conforms to the requirements of       #
# Notes for Authors for Acta Crystallographica Section E, and has been       #
# peer reviewed under the auspices of the IUCr Commission on Journals.       #
#                                                                            #
# Full details of the Crystallographic Information File format               #
# are given in the paper "The Crystallographic Information File (CIF):       #
# a New Standard Archive File for Crystallography" by S. R. Hall, F. H.      #
# Allen and I. D. Brown [Acta Cryst. (1991), A47, 655-685].                  #
#                                                                            #
# The current version of the core CIF dictionary is obtainable from          #
# ftp://ftp.iucr.org/pub/cif_core.dic.                                       #
#                                                                            #
# Software is freely available for graphical display of the structure(s)     #
# in this CIF. For information consult the CIF software page                 #
# http://www.iucr.org/resources/cif/software.                                #
#                                                                            #
# This file may be used for bona fide research purposes within the           #
# scientific community so long as proper attribution is given to the journal # 
# article from which it was obtained.                                        #
#                                                                            #
##############################################################################
data_global
_audit_creation_method     SHELXL-97
_journal_date_recd_electronic     2011-08-07
_journal_date_accepted     2011-08-19
_journal_name_full     'Acta Crystallographica, Section E'
_journal_year     2011
_journal_volume     67
_journal_issue      9
_journal_page_first     o2472
_journal_page_last     o2472
_journal_paper_category     QO
_journal_coeditor_code     XU5294
_publ_contact_author_name     'Dr Seik Weng Ng'
_publ_contact_author_address
;
Department of Chemistry
University of Malaya
50603 Kuala Lumpur
Malaysia
;
_publ_contact_author_email     seikweng@um.edu.my
_publ_contact_author_fax     '03 7967 4193'
_publ_contact_author_phone     '03 7967 6778'
_publ_section_title
;\
2-Oxo-4-(thiophen-2-yl)-1,2,5,6-tetrahydrobenzo[<i>h</i>]quinoline-3-\
carbonitrile
;
loop_
    _publ_author_name
    _publ_author_address
    'Asiri, Abdullah M.'
;
Chemistry Department
Faculty of Science
King Abdulaziz University
PO Box 80203 Jeddah
Saudi Arabia
;
    'Faidallah, Hassan M.'
;
Chemistry Department
Faculty of Science
King Abdulaziz University
PO Box 80203 Jeddah
Saudi Arabia
;
    'Al-Youbi, Abdulrahman O.'
;
Chemistry Department
Faculty of Science
King Abdulaziz University
PO Box 80203 Jeddah
Saudi Arabia
;
    'Alamry, Khalid A.'
;
Chemistry Department
Faculty of Science
King Abdulaziz University
PO Box 80203 Jeddah
Saudi Arabia
;
    'Ng, Seik Weng'
;
Department of Chemistry
University of Malaya
50603 Kuala Lumpur
Malaysia
;
data_I
_audit_creation_method     SHELXL97
_chemical_name_systematic
;
2-Oxo-4-(thiophen-2-yl)-1,2,5,6-tetrahydrobenzo[<i>h</i>]quinoline-3-
carbonitrile
;
_chemical_name_common     ?
_chemical_formula_moiety     'C18 H12 N2 O S'
_chemical_formula_sum     'C18 H12 N2 O S'
_chemical_formula_iupac     'C18 H12 N2 O S'
_chemical_formula_weight     304.36
_chemical_melting_point     ?
_symmetry_cell_setting     triclinic
_symmetry_space_group_name_H-M     'P -1'
_symmetry_space_group_name_Hall     '-P 1'
loop_
    _symmetry_equiv_pos_as_xyz
    'x, y, z'
    '-x, -y, -z'
_cell_length_a     6.9952(3)
_cell_length_b     9.1809(4)
_cell_length_c     11.1837(5)
_cell_angle_alpha     93.990(4)
_cell_angle_beta     95.293(4)
_cell_angle_gamma     100.903(4)
_cell_volume     699.48(5)
_cell_formula_units_Z     2
_cell_measurement_reflns_used     4426
_cell_measurement_theta_min     3.98
_cell_measurement_theta_max     74.13
_cell_measurement_temperature     100(2)
_exptl_crystal_description     prism
_exptl_crystal_colour     yellow
_exptl_crystal_size_max     0.30
_exptl_crystal_size_mid     0.25
_exptl_crystal_size_min     0.20
_exptl_crystal_density_diffrn     1.445
_exptl_crystal_density_meas     ?
_exptl_crystal_density_method     'not measured'
_exptl_crystal_F_000     316
_exptl_absorpt_coefficient_mu     2.072
_exptl_absorpt_correction_type     multi-scan
_exptl_absorpt_process_details     '(CrysAlis PRO; Agilent, 2010)'
_exptl_absorpt_correction_T_min     0.5753
_exptl_absorpt_correction_T_max     0.6820
_diffrn_ambient_temperature     100(2)
_diffrn_radiation_type     CuK\a
_diffrn_radiation_wavelength     1.54184
_diffrn_radiation_source     'SuperNova (Cu) X-ray Source'
_diffrn_radiation_monochromator     mirror
_diffrn_measurement_device_type
                     'Agilent SuperNova Dual diffractometer with Atlas detector'
_diffrn_measurement_method     \w
_diffrn_detector_area_resol_mean     10.4041
_diffrn_reflns_number     5795
_diffrn_reflns_av_R_equivalents     0.0203
_diffrn_reflns_av_sigmaI/netI     0.0228
_diffrn_reflns_theta_min     3.99
_diffrn_reflns_theta_max     74.29
_diffrn_reflns_theta_full     74.29
_diffrn_measured_fraction_theta_max     0.965
_diffrn_measured_fraction_theta_full     0.965
_diffrn_reflns_limit_h_min     -7
_diffrn_reflns_limit_h_max     8
_diffrn_reflns_limit_k_min     -11
_diffrn_reflns_limit_k_max     10
_diffrn_reflns_limit_l_min     -13
_diffrn_reflns_limit_l_max     13
_diffrn_standards_number     0
_diffrn_standards_interval_count     0
_diffrn_standards_interval_time     0
_diffrn_standards_decay_%     0
_reflns_number_total     2740
_reflns_number_gt     2600
_reflns_threshold_expression     I>2\s(I)
_refine_ls_structure_factor_coef     Fsqd
_refine_ls_matrix_type     full
_refine_ls_R_factor_all     0.0364
_refine_ls_R_factor_gt     0.0350
_refine_ls_wR_factor_gt     0.0964
_refine_ls_wR_factor_ref     0.0976
_refine_ls_goodness_of_fit_ref     1.067
_refine_ls_restrained_S_all     1.064
_refine_ls_number_reflns     2740
_refine_ls_number_parameters     216
_refine_ls_number_restraints     19
_refine_ls_hydrogen_treatment     mixed
_refine_ls_weighting_scheme     calc
_refine_ls_weighting_details
       'calc w = 1/[\s^2^(Fo^2^)+(0.0555P)^2^+0.2491P] where P=(Fo^2^+2Fc^2^)/3'
_atom_sites_solution_hydrogens     geom
_atom_sites_solution_primary     direct
_atom_sites_solution_secondary     difmap
_refine_ls_shift/su_max     0.001
_refine_ls_shift/su_mean     0.001
_refine_diff_density_max     0.217
_refine_diff_density_min     -0.452
_refine_ls_extinction_method     none
_refine_ls_extinction_coef     ?
loop_
    _atom_type_symbol
    _atom_type_description
    _atom_type_scat_dispersion_real
    _atom_type_scat_dispersion_imag
    _atom_type_scat_source
    'C' 'C' 0.0181 0.0091
                         'International Tables Vol C Tables 4.2.6.8 and 6.1.1.4'
    'H' 'H' 0.0000 0.0000
                         'International Tables Vol C Tables 4.2.6.8 and 6.1.1.4'
    'N' 'N' 0.0311 0.0180
                         'International Tables Vol C Tables 4.2.6.8 and 6.1.1.4'
    'O' 'O' 0.0492 0.0322
                         'International Tables Vol C Tables 4.2.6.8 and 6.1.1.4'
    'S' 'S' 0.3331 0.5567
                         'International Tables Vol C Tables 4.2.6.8 and 6.1.1.4'
_computing_data_collection     'CrysAlis PRO (Agilent, 2010)'
_computing_cell_refinement     'CrysAlis PRO (Agilent, 2010)'
_computing_data_reduction     'CrysAlis PRO (Agilent, 2010)'
_computing_structure_solution     'SHELXS97 (Sheldrick, 2008)'
_computing_structure_refinement     'SHELXL97 (Sheldrick, 2008)'
_computing_molecular_graphics     'X-SEED (Barbour, 2001)'
_computing_publication_material     'publCIF (Westrip, 2010)'
loop_
    _atom_site_type_symbol
    _atom_site_label
    _atom_site_fract_x
    _atom_site_fract_y
    _atom_site_fract_z
    _atom_site_U_iso_or_equiv
    _atom_site_adp_type
    _atom_site_calc_flag
    _atom_site_refinement_flags
    _atom_site_occupancy
    _atom_site_symmetry_multiplicity
    _atom_site_disorder_assembly
    _atom_site_disorder_group
    S S1 1.02806(12) 0.99939(9) 0.19100(9) 0.0171(2) Uani d P 0.727(2) 1 A 1
    C C1 1.2328(6) 1.0301(6) 0.1115(5) 0.0157(7) Uani d PU 0.727(2) 1 A 1
    H H1A 1.2578 1.1055 0.0578 0.019 Uiso calc PR 0.727(2) 1 A 1
    C C2 1.3559(7) 0.9300(6) 0.1367(5) 0.0163(7) Uani d PU 0.727(2) 1 A 1
    H H2 1.4748 0.9289 0.1022 0.020 Uiso calc PR 0.727(2) 1 A 1
    C C3 1.2770(14) 0.8250(17) 0.2247(12) 0.0299(8) Uani d PU 0.727(2) 1 A 1
    H H3 1.3373 0.7474 0.2526 0.036 Uiso calc PR 0.727(2) 1 A 1
    S S1' 1.3139(8) 0.8217(10) 0.2250(7) 0.0299(8) Uani d P 0.27 1 A 2
    C C1' 1.0531(18) 0.9773(13) 0.1982(12) 0.0171(2) Uani d P 0.27 1 A 2
    H H1' 0.9394 1.0180 0.2067 0.021 Uiso calc PR 0.273(2) 1 A 2
    C C2' 1.196(2) 1.025(2) 0.1248(15) 0.0157(7) Uani d P 0.27 1 A 2
    H H2' 1.1922 1.1045 0.0750 0.019 Uiso calc PR 0.273(2) 1 A 2
    C C3' 1.330(2) 0.9528(19) 0.1306(17) 0.0163(7) Uani d P 0.27 1 A 2
    H H3' 1.4357 0.9723 0.0829 0.020 Uiso calc PR 0.273(2) 1 A 2
    O O1 0.50080(13) 0.56034(11) 0.36325(8) 0.0192(2) Uani d . 1 1 . .
    N N1 0.76813(15) 0.61659(12) 0.50268(10) 0.0153(2) Uani d D 1 1 . .
    H H1 0.692(2) 0.5628(18) 0.5492(14) 0.027(4) Uiso d D 1 1 . .
    N N2 0.64560(17) 0.68980(14) 0.08687(10) 0.0219(3) Uani d . 1 1 . .
    C C4 1.10455(19) 0.85666(15) 0.25948(11) 0.0162(3) Uani d . 1 1 . .
    C C5 0.71303(18) 0.69445(15) 0.18506(12) 0.0168(3) Uani d . 1 1 A .
    C C6 0.67568(18) 0.62164(15) 0.38930(12) 0.0159(3) Uani d . 1 1 A .
    C C7 0.79651(18) 0.70041(15) 0.30795(12) 0.0159(3) Uani d . 1 1 . .
    C C8 0.98753(19) 0.77471(15) 0.34578(12) 0.0160(3) Uani d . 1 1 A .
    C C9 1.06717(19) 0.77150(15) 0.46658(12) 0.0162(3) Uani d . 1 1 . .
    C C10 1.26416(19) 0.86240(16) 0.52013(12) 0.0198(3) Uani d . 1 1 A .
    H H10A 1.2453 0.9555 0.5636 0.024 Uiso calc R 1 1 . .
    H H10B 1.3466 0.8896 0.4547 0.024 Uiso calc R 1 1 . .
    C C11 1.36693(19) 0.77390(16) 0.60685(12) 0.0182(3) Uani d . 1 1 . .
    H H11A 1.4051 0.6897 0.5610 0.022 Uiso calc R 1 1 A .
    H H11B 1.4876 0.8387 0.6482 0.022 Uiso calc R 1 1 . .
    C C12 1.23569(19) 0.71478(14) 0.69931(12) 0.0164(3) Uani d . 1 1 A .
    C C13 1.3114(2) 0.69892(15) 0.81603(12) 0.0203(3) Uani d . 1 1 . .
    H H13 1.4490 0.7224 0.8373 0.024 Uiso calc R 1 1 A .
    C C14 1.1894(2) 0.64951(16) 0.90172(12) 0.0217(3) Uani d . 1 1 A .
    H H14 1.2435 0.6397 0.9811 0.026 Uiso calc R 1 1 . .
    C C15 0.9873(2) 0.61428(15) 0.87154(12) 0.0202(3) Uani d . 1 1 . .
    H H15 0.9033 0.5831 0.9309 0.024 Uiso calc R 1 1 A .
    C C16 0.90914(19) 0.62486(15) 0.75477(12) 0.0181(3) Uani d . 1 1 A .
    H H16 0.7716 0.5983 0.7337 0.022 Uiso calc R 1 1 . .
    C C17 1.03169(19) 0.67444(14) 0.66757(11) 0.0153(3) Uani d . 1 1 . .
    C C18 0.95516(18) 0.68759(14) 0.54271(11) 0.0153(3) Uani d . 1 1 A .
loop_
    _atom_site_aniso_label
    _atom_site_aniso_U_11
    _atom_site_aniso_U_22
    _atom_site_aniso_U_33
    _atom_site_aniso_U_12
    _atom_site_aniso_U_13
    _atom_site_aniso_U_23
    S1 0.0179(4) 0.0139(4) 0.0219(3) 0.0049(2) 0.0047(2) 0.0097(2)
    C1 0.0132(19) 0.0185(8) 0.0149(14) -0.0033(14) 0.0089(11) 0.0063(9)
    C2 0.0145(16) 0.0178(19) 0.0197(9) 0.0090(9) 0.0038(11) 0.0044(11)
    C3 0.029(2) 0.0331(6) 0.0259(4) -0.0033(16) 0.0123(14) 0.0043(4)
    S1' 0.029(2) 0.0331(6) 0.0259(4) -0.0033(16) 0.0123(14) 0.0043(4)
    C1' 0.0179(4) 0.0139(4) 0.0219(3) 0.0049(2) 0.0047(2) 0.0097(2)
    C2' 0.0132(19) 0.0185(8) 0.0149(14) -0.0033(14) 0.0089(11) 0.0063(9)
    C3' 0.0145(16) 0.0178(19) 0.0197(9) 0.0090(9) 0.0038(11) 0.0044(11)
    O1 0.0129(4) 0.0267(5) 0.0170(5) 0.0003(4) 0.0007(3) 0.0071(4)
    N1 0.0134(5) 0.0190(6) 0.0137(5) 0.0012(4) 0.0029(4) 0.0054(4)
    N2 0.0192(6) 0.0287(7) 0.0182(6) 0.0045(5) 0.0013(5) 0.0070(5)
    C4 0.0159(6) 0.0181(7) 0.0138(6) 0.0011(5) 0.0005(5) 0.0050(5)
    C5 0.0132(6) 0.0189(7) 0.0192(7) 0.0030(5) 0.0043(5) 0.0055(5)
    C6 0.0141(6) 0.0182(6) 0.0160(6) 0.0040(5) 0.0015(5) 0.0033(5)
    C7 0.0148(6) 0.0191(7) 0.0147(6) 0.0043(5) 0.0026(5) 0.0052(5)
    C8 0.0159(6) 0.0174(6) 0.0163(6) 0.0049(5) 0.0038(5) 0.0044(5)
    C9 0.0147(6) 0.0177(6) 0.0158(6) 0.0015(5) 0.0022(5) 0.0036(5)
    C10 0.0176(6) 0.0222(7) 0.0169(6) -0.0030(5) 0.0010(5) 0.0041(5)
    C11 0.0139(6) 0.0220(7) 0.0168(6) -0.0006(5) 0.0004(5) 0.0023(5)
    C12 0.0177(6) 0.0149(6) 0.0157(6) 0.0015(5) 0.0007(5) 0.0009(5)
    C13 0.0190(7) 0.0206(7) 0.0186(7) -0.0007(5) -0.0024(5) 0.0020(5)
    C14 0.0268(7) 0.0212(7) 0.0148(6) 0.0005(6) -0.0030(5) 0.0035(5)
    C15 0.0242(7) 0.0201(7) 0.0152(6) -0.0001(5) 0.0037(5) 0.0037(5)
    C16 0.0172(6) 0.0191(7) 0.0170(6) 0.0009(5) 0.0018(5) 0.0028(5)
    C17 0.0175(6) 0.0144(6) 0.0138(6) 0.0026(5) 0.0015(5) 0.0015(5)
    C18 0.0148(6) 0.0163(6) 0.0151(6) 0.0036(5) 0.0020(5) 0.0020(5)
loop_
    _geom_bond_atom_site_label_1
    _geom_bond_atom_site_label_2
    _geom_bond_site_symmetry_2
    _geom_bond_distance
    _geom_bond_publ_flag
    S1 C4 . 1.7085(14) ?
    S1 C1 . 1.743(3) ?
    C1 C2 . 1.398(6) ?
    C1 H1A . 0.9500 ?
    C2 C3 . 1.495(15) ?
    C2 H2 . 0.9500 ?
    C3 C4 . 1.377(10) ?
    C3 H3 . 0.9500 ?
    S1' C4 . 1.631(6) ?
    S1' C3' . 1.651(19) ?
    C1' C2' . 1.377(18) ?
    C1' C4 . 1.427(11) ?
    C1' H1' . 0.9500 ?
    C2' C3' . 1.25(2) ?
    C2' H2' . 0.9500 ?
    C3' H3' . 0.9500 ?
    O1 C6 . 1.2447(16) ?
    N1 C18 . 1.3659(17) ?
    N1 C6 . 1.3771(16) ?
    N1 H1 . 0.885(9) ?
    N2 C5 . 1.1491(18) ?
    C4 C8 . 1.4770(17) ?
    C5 C7 . 1.4361(18) ?
    C6 C7 . 1.4378(18) ?
    C7 C8 . 1.3930(18) ?
    C8 C9 . 1.4175(18) ?
    C9 C18 . 1.3850(18) ?
    C9 C10 . 1.5156(18) ?
    C10 C11 . 1.5230(19) ?
    C10 H10A . 0.9900 ?
    C10 H10B . 0.9900 ?
    C11 C12 . 1.5071(17) ?
    C11 H11A . 0.9900 ?
    C11 H11B . 0.9900 ?
    C12 C13 . 1.3904(18) ?
    C12 C17 . 1.4099(18) ?
    C13 C14 . 1.385(2) ?
    C13 H13 . 0.9500 ?
    C14 C15 . 1.393(2) ?
    C14 H14 . 0.9500 ?
    C15 C16 . 1.3856(19) ?
    C15 H15 . 0.9500 ?
    C16 C17 . 1.4005(18) ?
    C16 H16 . 0.9500 ?
    C17 C18 . 1.4701(17) ?
loop_
    _geom_angle_atom_site_label_1
    _geom_angle_atom_site_label_2
    _geom_angle_atom_site_label_3
    _geom_angle_site_symmetry_1
    _geom_angle_site_symmetry_3
    _geom_angle
    _geom_angle_publ_flag
    C4 S1 C1 . . 92.12(19) ?
    C2 C1 S1 . . 111.6(4) ?
    C2 C1 H1A . . 124.2 ?
    S1 C1 H1A . . 124.2 ?
    C1 C2 C3 . . 111.6(6) ?
    C1 C2 H2 . . 124.2 ?
    C3 C2 H2 . . 124.2 ?
    C4 C3 C2 . . 110.3(10) ?
    C4 C3 H3 . . 124.9 ?
    C2 C3 H3 . . 124.9 ?
    C4 S1' C3' . . 90.2(6) ?
    C2' C1' C4 . . 108.7(11) ?
    C2' C1' H1' . . 125.6 ?
    C4 C1' H1' . . 125.6 ?
    C3' C2' C1' . . 112.7(15) ?
    C3' C2' H2' . . 123.6 ?
    C1' C2' H2' . . 123.6 ?
    C2' C3' S1' . . 116.8(14) ?
    C2' C3' H3' . . 121.6 ?
    S1' C3' H3' . . 121.6 ?
    C18 N1 C6 . . 125.02(11) ?
    C18 N1 H1 . . 122.2(12) ?
    C6 N1 H1 . . 112.8(12) ?
    C3 C4 C1' . . 110.3(8) ?
    C3 C4 C8 . . 124.6(6) ?
    C1' C4 C8 . . 125.0(5) ?
    C1' C4 S1' . . 111.5(6) ?
    C8 C4 S1' . . 123.5(3) ?
    C3 C4 S1 . . 114.4(6) ?
    C8 C4 S1 . . 120.97(10) ?
    S1' C4 S1 . . 115.5(3) ?
    N2 C5 C7 . . 179.74(15) ?
    O1 C6 N1 . . 120.39(11) ?
    O1 C6 C7 . . 124.73(12) ?
    N1 C6 C7 . . 114.88(11) ?
    C8 C7 C5 . . 121.69(11) ?
    C8 C7 C6 . . 121.52(12) ?
    C5 C7 C6 . . 116.76(11) ?
    C7 C8 C9 . . 119.75(12) ?
    C7 C8 C4 . . 119.51(12) ?
    C9 C8 C4 . . 120.73(12) ?
    C18 C9 C8 . . 118.65(12) ?
    C18 C9 C10 . . 117.54(12) ?
    C8 C9 C10 . . 123.70(12) ?
    C9 C10 C11 . . 110.44(11) ?
    C9 C10 H10A . . 109.6 ?
    C11 C10 H10A . . 109.6 ?
    C9 C10 H10B . . 109.6 ?
    C11 C10 H10B . . 109.6 ?
    H10A C10 H10B . . 108.1 ?
    C12 C11 C10 . . 111.07(11) ?
    C12 C11 H11A . . 109.4 ?
    C10 C11 H11A . . 109.4 ?
    C12 C11 H11B . . 109.4 ?
    C10 C11 H11B . . 109.4 ?
    H11A C11 H11B . . 108.0 ?
    C13 C12 C17 . . 118.92(12) ?
    C13 C12 C11 . . 121.40(12) ?
    C17 C12 C11 . . 119.69(11) ?
    C14 C13 C12 . . 121.08(13) ?
    C14 C13 H13 . . 119.5 ?
    C12 C13 H13 . . 119.5 ?
    C13 C14 C15 . . 120.03(13) ?
    C13 C14 H14 . . 120.0 ?
    C15 C14 H14 . . 120.0 ?
    C16 C15 C14 . . 119.84(12) ?
    C16 C15 H15 . . 120.1 ?
    C14 C15 H15 . . 120.1 ?
    C15 C16 C17 . . 120.41(12) ?
    C15 C16 H16 . . 119.8 ?
    C17 C16 H16 . . 119.8 ?
    C16 C17 C12 . . 119.65(12) ?
    C16 C17 C18 . . 122.26(12) ?
    C12 C17 C18 . . 118.08(11) ?
    N1 C18 C9 . . 119.93(12) ?
    N1 C18 C17 . . 118.58(11) ?
    C9 C18 C17 . . 121.49(12) ?
loop_
    _geom_torsion_atom_site_label_1
    _geom_torsion_atom_site_label_2
    _geom_torsion_atom_site_label_3
    _geom_torsion_atom_site_label_4
    _geom_torsion_site_symmetry_1
    _geom_torsion_site_symmetry_2
    _geom_torsion_site_symmetry_3
    _geom_torsion_site_symmetry_4
    _geom_torsion
    _geom_torsion_publ_flag
    C4 S1 C1 C2 . . . . 0.8(4) ?
    S1 C1 C2 C3 . . . . 0.0(8) ?
    C1 C2 C3 C4 . . . . -1.1(11) ?
    C4 C1' C2' C3' . . . . 0(2) ?
    C1' C2' C3' S1' . . . . -2(2) ?
    C4 S1' C3' C2' . . . . 2.4(17) ?
    C2 C3 C4 C1' . . . . 1.5(11) ?
    C2 C3 C4 C8 . . . . -179.9(5) ?
    C2 C3 C4 S1' . . . .  -11E1(2)
                                  ?
    C2 C3 C4 S1 . . . . 1.7(10) ?
    C2' C1' C4 C3 . . . . -0.9(14) ?
    C2' C1' C4 C8 . . . . -179.6(9) ?
    C2' C1' C4 S1' . . . . 1.8(13) ?
    C2' C1' C4 S1 . . . . -177(9) ?
    C3' S1' C4 C3 . . . . 64(19) ?
    C3' S1' C4 C1' . . . . -2.3(10) ?
    C3' S1' C4 C8 . . . . 179.1(7) ?
    C3' S1' C4 S1 . . . . -2.2(8) ?
    C1 S1 C4 C3 . . . . -1.5(6) ?
    C1 S1 C4 C1' . . . . 2(8) ?
    C1 S1 C4 C8 . . . . -180.0(2) ?
    C1 S1 C4 S1' . . . . 1.3(4) ?
    C18 N1 C6 O1 . . . . -175.77(12) ?
    C18 N1 C6 C7 . . . . 4.57(19) ?
    O1 C6 C7 C8 . . . . 175.70(13) ?
    N1 C6 C7 C8 . . . . -4.65(19) ?
    O1 C6 C7 C5 . . . . -6.4(2) ?
    N1 C6 C7 C5 . . . . 173.28(11) ?
    C5 C7 C8 C9 . . . . -176.88(12) ?
    C6 C7 C8 C9 . . . . 0.9(2) ?
    C5 C7 C8 C4 . . . . 3.42(19) ?
    C6 C7 C8 C4 . . . . -178.75(12) ?
    C3 C4 C8 C7 . . . . -118.6(7) ?
    C1' C4 C8 C7 . . . . 59.8(7) ?
    S1' C4 C8 C7 . . . . -121.7(4) ?
    S1 C4 C8 C7 . . . . 59.63(16) ?
    C3 C4 C8 C9 . . . . 61.7(7) ?
    C1' C4 C8 C9 . . . . -119.9(7) ?
    S1' C4 C8 C9 . . . . 58.6(4) ?
    S1 C4 C8 C9 . . . . -120.06(13) ?
    C7 C8 C9 C18 . . . . 3.23(19) ?
    C4 C8 C9 C18 . . . . -177.08(12) ?
    C7 C8 C9 C10 . . . . -172.91(12) ?
    C4 C8 C9 C10 . . . . 6.8(2) ?
    C18 C9 C10 C11 . . . . 40.78(16) ?
    C8 C9 C10 C11 . . . . -143.04(13) ?
    C9 C10 C11 C12 . . . . -52.44(15) ?
    C10 C11 C12 C13 . . . . -147.28(13) ?
    C10 C11 C12 C17 . . . . 32.72(17) ?
    C17 C12 C13 C14 . . . . -2.3(2) ?
    C11 C12 C13 C14 . . . . 177.69(13) ?
    C12 C13 C14 C15 . . . . 0.2(2) ?
    C13 C14 C15 C16 . . . . 1.8(2) ?
    C14 C15 C16 C17 . . . . -1.6(2) ?
    C15 C16 C17 C12 . . . . -0.5(2) ?
    C15 C16 C17 C18 . . . . -179.92(12) ?
    C13 C12 C17 C16 . . . . 2.4(2) ?
    C11 C12 C17 C16 . . . . -177.59(12) ?
    C13 C12 C17 C18 . . . . -178.11(12) ?
    C11 C12 C17 C18 . . . . 1.90(18) ?
    C6 N1 C18 C9 . . . . -0.6(2) ?
    C6 N1 C18 C17 . . . . 178.47(11) ?
    C8 C9 C18 N1 . . . . -3.49(19) ?
    C10 C9 C18 N1 . . . . 172.89(12) ?
    C8 C9 C18 C17 . . . . 177.49(11) ?
    C10 C9 C18 C17 . . . . -6.14(19) ?
    C16 C17 C18 N1 . . . . -16.20(19) ?
    C12 C17 C18 N1 . . . . 164.33(12) ?
    C16 C17 C18 C9 . . . . 162.84(13) ?
    C12 C17 C18 C9 . . . . -16.63(19) ?
loop_
    _geom_hbond_atom_site_label_D
    _geom_hbond_atom_site_label_H
    _geom_hbond_atom_site_label_A
    _geom_hbond_site_symmetry_A
    _geom_hbond_distance_DH
    _geom_hbond_distance_HA
    _geom_hbond_distance_DA
    _geom_hbond_angle_DHA
    _geom_hbond_publ_flag
    N1 H1 O1 2_666 0.890(10)
                           1.970(10)
                                   2.8510(10)
                                            173(2) yes
