# Supplementary material for: 2-Oxo-4-(thio­phen-2-yl)-1,2,5,6-tetra­hydro­benzo[h]quinoline-3-carbonitrile
Source: Acta Crystallogr Sect E Struct Rep Online. 2011 Aug 27;67(Pt 9):o2472. doi: 10.1107/S1600536811033915 (PMC3200622; doi:10.1107/S1600536811033915)
Supplement: Supplementary file 2 [file e-67-o2472-Isup2.hkl]

# 
# h,k,l, Fc-squared, Fo-squared, sigma(Fo-squared) and status flag 
# 
data_I
_shelx_title '  P-1' 
_shelx_refln_list_code          4 
_shelx_F_calc_maximum       71.37 
_exptl_crystal_F_000       316.00 
_reflns_d_resolution_high  0.8008 
 
loop_ 
 _symmetry_equiv_pos_as_xyz 
 'x, y, z' 
 '-x, -y, -z' 
 
_cell_length_a     6.9952 
_cell_length_b     9.1809 
_cell_length_c    11.1837 
_cell_angle_alpha  93.990 
_cell_angle_beta   95.293 
_cell_angle_gamma 100.903 
 
_shelx_F_squared_multiplier     1.000 
 
loop_ 
 _refln_index_h 
 _refln_index_k 
 _refln_index_l 
 _refln_F_squared_calc 
 _refln_F_squared_meas 
 _refln_F_squared_sigma 
 _refln_observed_status 
   1   0   0     2140.76     1738.84     17.29 o 
   2   0   0      123.97       83.88      1.17 o 
   3   0   0     2337.13     2204.56     15.45 o 
   4   0   0     1242.75     1401.57     10.35 o 
   5   0   0        0.08        0.48      0.17 o 
   6   0   0      103.90       99.86      3.52 o 
   7   0   0      134.34      127.96      5.62 o 
   8   0   0       12.72       13.80      0.90 o 
  -8   1   0        1.15        1.08      0.32 o 
  -7   1   0       81.29       58.83     18.91 o 
  -6   1   0        2.74        3.17      0.51 o 
  -5   1   0       60.31       70.07      2.12 o 
  -4   1   0       54.84       72.18      2.43 o 
  -3   1   0      294.79      285.02      4.87 o 
  -2   1   0       75.45       62.78      1.28 o 
  -1   1   0       11.17        1.64      0.16 o 
   0   1   0       76.42       70.85      1.61 o 
   1   1   0     1250.13     1109.29     23.08 o 
   2   1   0       35.94       32.36      1.07 o 
   3   1   0      361.80      379.38      5.46 o 
   4   1   0        8.12        5.97      0.53 o 
   5   1   0       39.72       35.99      1.23 o 
   6   1   0       61.12       60.68      2.08 o 
   7   1   0        7.60        7.47      1.35 o 
   8   1   0        3.61        3.80      0.73 o 
  -8   2   0      130.93      117.35      2.99 o 
  -7   2   0       18.55       16.61      1.38 o 
  -6   2   0       56.89       54.86      2.02 o 
  -5   2   0        3.94        2.43      0.71 o 
  -4   2   0      208.18      262.29      6.80 o 
  -3   2   0      522.01      596.04      7.33 o 
  -2   2   0     1355.33     1290.06     16.90 o 
  -1   2   0     3709.52     2806.90     19.84 o 
   0   2   0     1881.65     1611.30     13.52 o 
   1   2   0     2674.76     2218.31     16.24 o 
   2   2   0      254.19      271.38      6.75 o 
   3   2   0      159.69      171.84      2.20 o 
   4   2   0      941.16      914.07     12.15 o 
   5   2   0       24.38       27.43      1.12 o 
   6   2   0        1.57        1.57      0.35 o 
   7   2   0       12.14       14.77      1.11 o 
   8   2   0        0.54        1.16      0.36 o 
  -8   3   0      115.97      103.59      2.56 o 
  -7   3   0       64.82       59.66      4.01 o 
  -6   3   0       71.70       70.52      2.82 o 
  -5   3   0      763.04      765.72      6.33 o 
  -4   3   0      393.77      450.94      5.85 o 
  -3   3   0      420.24      450.49      2.79 o 
  -2   3   0        0.66        0.58      0.32 o 
  -1   3   0     2676.28     2436.64     21.32 o 
   0   3   0     4468.66     4066.30     17.89 o 
   1   3   0      290.15      325.18      3.37 o 
   2   3   0        8.43       16.16      0.63 o 
   3   3   0      373.89      409.05      7.63 o 
   4   3   0       89.73      106.57      2.33 o 
   5   3   0      187.68      180.42      9.56 o 
   6   3   0       18.31       17.36      1.23 o 
   7   3   0        4.29        6.48      0.70 o 
  -8   4   0        0.01        0.44      0.42 o 
  -7   4   0        8.97        7.88      0.78 o 
  -6   4   0       19.93       24.40      1.67 o 
  -5   4   0      182.68      176.85      3.20 o 
  -4   4   0      184.04      191.56      3.68 o 
  -3   4   0      142.15      153.60      2.52 o 
  -2   4   0      458.36      479.55      5.82 o 
  -1   4   0      379.39      408.09      6.36 o 
   0   4   0        9.30        7.72      0.85 o 
   1   4   0       36.34       33.80      1.95 o 
   2   4   0      452.57      458.36      4.99 o 
   3   4   0      146.24      155.04      2.97 o 
   4   4   0        0.50        0.70      0.29 o 
   5   4   0      126.06      125.07      4.21 o 
   6   4   0       38.47       40.88      1.98 o 
   7   4   0        1.35        0.32      0.29 o 
  -8   5   0       95.22       89.28      2.45 o 
  -7   5   0        3.02        3.06      0.59 o 
  -6   5   0        2.62        1.04      0.74 o 
  -5   5   0       78.96       79.03      2.77 o 
  -4   5   0       16.12       12.87      0.84 o 
  -3   5   0        5.42        6.86      0.70 o 
  -2   5   0     1076.75     1196.96     43.41 o 
  -1   5   0      422.08      435.02      7.81 o 
   0   5   0      203.09      198.42      5.02 o 
   1   5   0      280.30      297.00      5.58 o 
   2   5   0      119.36      125.39      3.32 o 
   3   5   0      271.40      264.39      4.21 o 
   4   5   0      197.92      198.37      4.53 o 
   5   5   0        0.77        0.79      0.60 o 
   6   5   0       75.52       78.73      2.45 o 
  -8   6   0       71.31       68.99      2.44 o 
  -7   6   0        0.04        0.54      0.60 o 
  -6   6   0       16.81       16.55      1.37 o 
  -5   6   0      148.99      150.30      2.47 o 
  -4   6   0       83.06       88.94      2.97 o 
  -3   6   0       34.29       33.02      1.25 o 
  -2   6   0       46.09       44.71      1.84 o 
  -1   6   0      581.05      654.26      7.52 o 
   0   6   0      440.81      474.68      6.72 o 
   1   6   0      130.58      133.99      3.65 o 
   2   6   0       57.54       54.80      1.64 o 
   3   6   0      318.69      314.28      5.68 o 
   4   6   0       44.66       44.14      2.39 o 
   5   6   0       30.99       32.46      1.89 o 
   6   6   0       32.31       35.17      1.87 o 
  -7   7   0        0.15        0.42      0.35 o 
  -6   7   0        8.39        7.76      1.30 o 
  -5   7   0       21.28       19.87      1.02 o 
  -4   7   0      100.93      106.92      2.85 o 
  -3   7   0        1.08        0.54      0.20 o 
  -2   7   0        2.94        1.31      0.41 o 
  -1   7   0        1.49        1.22      0.41 o 
   0   7   0      230.01      230.89      5.55 o 
   1   7   0       44.74       45.78      1.97 o 
   2   7   0        1.18        1.70      0.45 o 
   3   7   0        2.54        3.76      0.66 o 
   4   7   0      368.96      360.35      8.33 o 
   5   7   0        7.91       10.23      0.81 o 
  -7   8   0       42.08       44.17      2.02 o 
  -6   8   0       14.72       12.81      1.46 o 
  -5   8   0       39.07       40.85      1.50 o 
  -4   8   0        0.26        0.01      0.30 o 
  -3   8   0       21.68       21.78      1.68 o 
  -2   8   0      112.30      111.63      3.57 o 
  -1   8   0      555.46      533.66      7.48 o 
   0   8   0       10.01       11.05      1.36 o 
   1   8   0      240.55      247.61      7.65 o 
   2   8   0       39.89       38.54      3.01 o 
   3   8   0        0.59        0.57      0.53 o 
   4   8   0       41.32       38.27      2.31 o 
  -5   9   0       28.90       25.70      1.30 o 
  -4   9   0       42.28       46.26      3.37 o 
  -3   9   0       12.79       11.32      1.81 o 
  -2   9   0      323.84      322.21      9.51 o 
  -1   9   0       61.91       65.62      4.28 o 
   0   9   0       31.11       28.49      1.77 o 
   1   9   0      134.27      127.36      5.09 o 
   2   9   0      584.82      582.22     10.21 o 
   3   9   0       48.57       44.59      2.50 o 
  -4  10   0       19.44       22.42      1.51 o 
  -3  10   0       47.13       45.15      3.79 o 
  -2  10   0        5.20        4.73      0.83 o 
  -1  10   0       65.95       72.31      4.23 o 
   0  10   0      133.60      122.10     11.25 o 
   1  10   0       62.87       54.54      2.72 o 
   2  10   0       31.87       32.26      1.89 o 
  -3  11   0       11.01        9.51      1.44 o 
  -2  11   0       11.02       12.78      1.75 o 
  -1  11   0      104.75      132.51      5.88 o 
   1 -11   1       24.82       23.24      2.53 o 
   2 -11   1       62.84       58.65      3.75 o 
   3 -11   1        0.94        1.53      0.66 o 
  -2 -10   1       23.62       21.03      1.56 o 
  -1 -10   1      435.27      394.32      7.41 o 
   0 -10   1        4.76        5.18      0.71 o 
   1 -10   1      104.42       98.16      4.96 o 
   2 -10   1       75.88       81.18      4.86 o 
   3 -10   1        2.04        2.81      0.90 o 
   4 -10   1        0.05       -0.16      0.29 o 
   5 -10   1       85.18       97.38      3.76 o 
  -3  -9   1       49.41       46.03      2.56 o 
  -2  -9   1      184.08      173.84      5.67 o 
  -1  -9   1       45.93       48.02      3.16 o 
   0  -9   1        1.78        1.86      0.68 o 
   1  -9   1        1.81        1.99      1.50 o 
   2  -9   1      276.59      280.92      9.05 o 
   3  -9   1       23.04       22.48      2.59 o 
   4  -9   1       19.30       19.74      2.28 o 
   5  -9   1        7.96        6.98      0.91 o 
  -4  -8   1      423.38      394.62      7.42 o 
  -3  -8   1       60.54       59.93      3.47 o 
  -2  -8   1      553.86      545.02     11.26 o 
  -1  -8   1      157.89      156.20      6.08 o 
   0  -8   1       18.28       19.94      1.53 o 
   1  -8   1       31.66       36.83      2.25 o 
   2  -8   1       73.69       72.25      4.51 o 
   3  -8   1      290.72      276.55      8.68 o 
   4  -8   1        9.55        9.09      0.92 o 
   5  -8   1        1.81        1.61      0.44 o 
   6  -8   1       24.58       21.22      1.73 o 
   7  -8   1        3.20        2.16      0.46 o 
  -5  -7   1       87.51       81.64      2.78 o 
  -4  -7   1       26.25       25.61      1.49 o 
  -3  -7   1      601.75      600.26      7.69 o 
  -2  -7   1      287.37      298.11      8.45 o 
  -1  -7   1        3.01        2.52      0.67 o 
   0  -7   1       25.39       23.38      1.15 o 
   1  -7   1      375.44      394.09      5.35 o 
   2  -7   1        9.66       13.07      1.29 o 
   3  -7   1       44.29       41.34      1.94 o 
   4  -7   1      100.45      100.97      3.68 o 
   5  -7   1        0.94        0.84      0.23 o 
   6  -7   1       31.19       29.07      1.69 o 
   7  -7   1       45.75       45.10      2.55 o 
  -6  -6   1        2.37        5.45      0.72 o 
  -5  -6   1       30.80       29.93      2.24 o 
  -4  -6   1       28.27       26.31      1.64 o 
  -3  -6   1      257.66      261.49      5.13 o 
  -2  -6   1        0.59        0.33      0.22 o 
  -1  -6   1      191.33      192.04      5.07 o 
   0  -6   1      394.96      409.08      6.31 o 
   1  -6   1      138.70      138.14      3.72 o 
   2  -6   1       13.65       10.83      0.90 o 
   3  -6   1       54.61       58.88      1.77 o 
   4  -6   1       62.79       59.72      1.72 o 
   5  -6   1       27.45       30.76      1.59 o 
   6  -6   1        0.09        0.08      0.28 o 
   7  -6   1       78.00       80.96      2.64 o 
   8  -6   1        0.71        1.37      0.36 o 
  -6  -5   1       45.17       47.38      1.89 o 
  -5  -5   1      206.28      198.42      6.25 o 
  -4  -5   1      253.72      256.49      5.76 o 
  -3  -5   1        3.94        3.47      0.50 o 
  -2  -5   1       78.44       72.67      2.48 o 
  -1  -5   1      874.82      876.25     21.70 o 
   0  -5   1      100.74      111.47      2.13 o 
   1  -5   1       21.83       20.04      1.00 o 
   2  -5   1       56.92       73.73      2.14 o 
   3  -5   1        5.71        5.39      0.54 o 
   4  -5   1      174.19      174.38      4.26 o 
   5  -5   1       79.33       82.03      2.51 o 
   6  -5   1      104.40       97.09      5.01 o 
   7  -5   1        0.29        0.24      0.25 o 
   8  -5   1      115.03      115.67      2.48 o 
  -7  -4   1      249.05      281.34      3.92 o 
  -6  -4   1       71.92       77.69      2.73 o 
  -5  -4   1       14.13       16.05      1.52 o 
  -4  -4   1      522.01      542.17      6.46 o 
  -3  -4   1       47.31       45.13      1.57 o 
  -2  -4   1        3.27        2.57      0.29 o 
  -1  -4   1       67.65       58.28      1.22 o 
   0  -4   1      670.40      654.20      4.48 o 
   1  -4   1       65.36       79.15      1.71 o 
   2  -4   1      180.36      175.41      3.11 o 
   3  -4   1       54.99       64.54      1.31 o 
   4  -4   1      323.79      330.37      4.92 o 
   5  -4   1      251.71      249.48      4.91 o 
   6  -4   1      164.16      172.19     16.84 o 
   7  -4   1      143.20      134.41      5.42 o 
   8  -4   1       46.73       44.79      1.67 o 
  -7  -3   1       31.13       26.95      1.42 o 
  -6  -3   1      270.07      274.78      4.80 o 
  -5  -3   1      127.38      127.26      2.98 o 
  -4  -3   1       51.81       60.43      2.08 o 
  -3  -3   1      738.98      763.99     15.48 o 
  -2  -3   1        0.61        0.53      0.21 o 
  -1  -3   1       48.13       59.64      1.28 o 
   0  -3   1      752.04      716.79      3.93 o 
   1  -3   1     1523.84     1441.21     27.81 o 
   2  -3   1       17.92       11.93      0.54 o 
   3  -3   1      171.86      189.51      2.49 o 
   4  -3   1        9.68        6.73      0.60 o 
   5  -3   1       15.28       15.95      0.90 o 
   6  -3   1      215.63      215.87      4.34 o 
   7  -3   1       21.34       21.14      1.87 o 
   8  -3   1        5.01        4.06      0.51 o 
  -8  -2   1       39.18       38.81      1.99 o 
  -7  -2   1       10.13        8.42      0.86 o 
  -6  -2   1      177.16      182.27      3.30 o 
  -5  -2   1      194.43      189.65      3.64 o 
  -4  -2   1      256.94      291.24      4.01 o 
  -3  -2   1      265.91      281.36      3.35 o 
  -2  -2   1        8.54       14.59      0.61 o 
  -1  -2   1       18.92       35.41      0.99 o 
   0  -2   1       25.53       20.81      0.97 o 
   1  -2   1      127.59      157.32      1.75 o 
   2  -2   1      370.18      368.27      4.61 o 
   3  -2   1      279.84      269.48      4.06 o 
   4  -2   1        5.85       10.89      0.79 o 
   5  -2   1      133.33      130.50      3.47 o 
   6  -2   1      200.35      182.93      3.71 o 
   7  -2   1      241.76      231.57      5.05 o 
   8  -2   1       34.08       31.95      1.48 o 
  -8  -1   1       24.56       25.38      1.86 o 
  -7  -1   1       52.61       53.99      2.16 o 
  -6  -1   1       22.78       20.87      0.99 o 
  -5  -1   1      207.83      220.12      2.46 o 
  -4  -1   1      253.54      283.72      5.27 o 
  -3  -1   1      332.46      319.24      3.85 o 
  -2  -1   1      390.27      417.53      4.99 o 
  -1  -1   1     1860.99     1668.65     57.70 o 
   0  -1   1      310.58      330.73      2.14 o 
   1  -1   1      872.62      794.43      3.60 o 
   2  -1   1       59.45       45.72      0.99 o 
   3  -1   1       23.10       30.31      0.96 o 
   4  -1   1       66.15       87.09      2.81 o 
   5  -1   1       13.37        9.49      0.85 o 
   6  -1   1       98.60       89.83      2.69 o 
   7  -1   1      630.71      591.26     11.31 o 
   8  -1   1        0.77       -0.17      0.25 o 
  -8   0   1        0.46        1.65      0.77 o 
  -7   0   1       35.40       36.63      1.94 o 
  -6   0   1       63.74       66.97      2.95 o 
  -5   0   1      200.05      200.81      2.42 o 
  -4   0   1       11.40       10.00      0.79 o 
  -3   0   1      891.26      940.73      3.77 o 
  -2   0   1      302.11      288.04      1.95 o 
  -1   0   1      308.75      324.07      2.38 o 
   0   0   1      899.24      782.96     26.13 o 
   1   0   1       91.78      105.70      1.01 o 
   2   0   1     1243.19     1240.86      6.02 o 
   3   0   1      395.33      483.06      5.24 o 
   4   0   1      761.50      834.20     10.66 o 
   5   0   1        6.82        8.85      0.83 o 
   6   0   1       53.62       37.32      2.20 o 
   7   0   1       49.28       34.98      2.03 o 
   8   0   1       16.58       19.07      1.02 o 
  -8   1   1       12.12       11.53      0.93 o 
  -7   1   1        0.40        0.27      0.39 o 
  -6   1   1      297.28      291.63      3.96 o 
  -5   1   1       21.52       23.20      1.04 o 
  -4   1   1      838.66      858.98     14.55 o 
  -3   1   1      175.77      175.13      3.21 o 
  -2   1   1      433.66      380.01      2.30 o 
  -1   1   1      629.65      626.80      4.94 o 
   0   1   1     1437.47     1223.51     16.98 o 
   1   1   1     3271.61     2628.81     11.59 o 
   2   1   1       98.15      106.57      1.32 o 
   3   1   1       35.20       52.08      1.73 o 
   4   1   1       86.61       95.83      2.89 o 
   5   1   1      150.67      141.24      3.10 o 
   6   1   1        0.17       -0.09      0.20 o 
   7   1   1       49.60       47.56      2.75 o 
   8   1   1       14.55       15.65      1.33 o 
  -8   2   1        1.83        1.50      0.38 o 
  -7   2   1       60.91       57.02      2.50 o 
  -6   2   1      124.37      124.10      3.02 o 
  -5   2   1      815.35      878.41     12.57 o 
  -4   2   1       21.83       32.65      1.12 o 
  -3   2   1       76.38       83.19      2.01 o 
  -2   2   1     1086.00     1155.72     13.84 o 
   0   2   1     4685.80     3896.27     14.76 o 
   1   2   1        7.96       11.05      0.44 o 
   2   2   1      193.15      210.48      2.57 o 
   3   2   1     1533.80     1628.29     10.79 o 
   4   2   1        0.34        0.82      0.37 o 
   5   2   1       45.07       48.14      1.76 o 
   6   2   1      523.13      481.09      6.27 o 
   7   2   1       45.85       37.64      2.78 o 
  -8   3   1      312.90      314.98      4.38 o 
  -7   3   1        9.25        9.83      0.89 o 
  -6   3   1      276.10      282.19      5.57 o 
  -5   3   1       44.26       35.70      1.16 o 
  -4   3   1       69.10       70.32      1.76 o 
  -3   3   1      352.18      367.61      4.26 o 
  -2   3   1      584.07      540.28      3.24 o 
   0   3   1      821.99      833.53      5.47 o 
   1   3   1      206.88      188.75      2.21 o 
   2   3   1      355.28      369.84      3.92 o 
   3   3   1      119.27      133.35      3.97 o 
   4   3   1        3.90        3.81      0.57 o 
   5   3   1      319.88      317.20      5.10 o 
   6   3   1        0.20        0.46      0.24 o 
   7   3   1       46.94       52.47      2.99 o 
  -8   4   1       63.22       67.90      2.05 o 
  -7   4   1       73.33       74.92      2.78 o 
  -6   4   1        4.50        2.86      0.58 o 
  -5   4   1       75.31       65.19      1.97 o 
  -4   4   1       33.27       39.77      1.53 o 
  -3   4   1       22.81       18.84      0.90 o 
  -2   4   1      925.80      997.83     23.55 o 
  -1   4   1      368.95      444.69      5.69 o 
   0   4   1      152.62      150.88      2.76 o 
   1   4   1       18.49       18.65      0.74 o 
   2   4   1      135.55      156.05      3.65 o 
   3   4   1      101.71       98.53      3.50 o 
   4   4   1        7.38        8.64      0.91 o 
   5   4   1        0.44        1.73      0.83 o 
   6   4   1       79.46       85.75      2.84 o 
   7   4   1       47.08       45.58      2.33 o 
  -8   5   1        2.88        3.14      0.42 o 
  -7   5   1      119.91      126.23      3.48 o 
  -6   5   1      239.59      241.11      3.83 o 
  -5   5   1      731.03      727.07      7.96 o 
  -4   5   1      621.20      641.89      8.25 o 
  -3   5   1      108.37      107.28      3.39 o 
  -2   5   1     2057.23     2015.07     24.84 o 
  -1   5   1     3341.96     3231.16     25.74 o 
   0   5   1        1.10        0.92      0.30 o 
   1   5   1       83.50       81.46      3.60 o 
   2   5   1      259.13      265.03      5.01 o 
   3   5   1        5.16        7.74      0.76 o 
   4   5   1       40.24       36.34      1.98 o 
   5   5   1        8.48       10.56      1.02 o 
   6   5   1       25.82       23.08      1.98 o 
  -8   6   1       16.97       15.02      1.14 o 
  -7   6   1       35.87       38.12      1.78 o 
  -6   6   1      129.03      134.64      2.83 o 
  -5   6   1      128.63      126.31      2.51 o 
  -4   6   1      161.71      166.40      3.48 o 
  -3   6   1      799.05      787.38      6.95 o 
  -2   6   1       57.58       65.81      2.93 o 
  -1   6   1      142.42      134.66      8.69 o 
   0   6   1       41.14       38.34      2.57 o 
   1   6   1       19.91       20.32      1.17 o 
   2   6   1      168.13      172.66      2.98 o 
   3   6   1        0.75        0.85      0.35 o 
   4   6   1        5.48        6.56      0.85 o 
   5   6   1       28.41       30.36      2.20 o 
   6   6   1        0.06        0.35      0.24 o 
  -7   7   1       17.01       16.00      1.49 o 
  -6   7   1       33.59       35.43      2.13 o 
  -5   7   1        0.35        0.48      0.41 o 
  -4   7   1        4.24        3.48      0.73 o 
  -3   7   1      252.02      247.99      5.04 o 
  -2   7   1       21.16       20.09      1.13 o 
  -1   7   1        2.43        4.25      0.43 o 
   0   7   1      112.68      114.93      2.87 o 
   1   7   1        4.70        5.77      0.80 o 
   2   7   1        2.07        2.55      0.90 o 
   3   7   1       57.96       58.70      3.74 o 
   4   7   1       12.28       12.43      1.58 o 
   5   7   1       20.99       19.36      1.38 o 
  -7   8   1       14.69       14.86      1.15 o 
  -6   8   1       59.75       64.38      2.47 o 
  -5   8   1      179.96      175.63      3.73 o 
  -4   8   1        7.49        7.38      0.98 o 
  -3   8   1       15.74       15.24      1.41 o 
  -2   8   1      743.50      716.17      9.04 o 
  -1   8   1      263.30      263.67      8.17 o 
   0   8   1        0.82        0.56      0.41 o 
   1   8   1        6.96        6.95      1.32 o 
   2   8   1        6.84        7.69      1.38 o 
   3   8   1       20.94       25.35      2.27 o 
   4   8   1        1.11        0.92      0.42 o 
  -5   9   1      113.49      117.95      2.80 o 
  -4   9   1        3.12        2.03      1.17 o 
  -3   9   1        8.89        8.25      1.05 o 
  -2   9   1        6.95        7.82      1.06 o 
  -1   9   1       11.70        9.91      1.64 o 
   0   9   1       53.56       51.60      2.36 o 
   1   9   1       10.28       10.77      1.49 o 
   2   9   1       42.77       38.50      2.64 o 
   3   9   1        0.58        0.85      0.48 o 
  -5  10   1        0.54        0.38      0.43 o 
  -4  10   1       72.85       72.42      3.71 o 
  -3  10   1       22.90       18.17      2.10 o 
  -2  10   1      109.87      106.47      5.12 o 
  -1  10   1       57.90       59.72      3.83 o 
   0  10   1       11.74        9.12      0.89 o 
   1  10   1        2.85        2.66      0.63 o 
   2  10   1       85.84       88.95      2.97 o 
  -3  11   1       69.09       74.08      3.86 o 
  -2  11   1        8.16        8.14      1.40 o 
  -1  11   1      150.69      182.22      6.82 o 
   1 -11   2       10.17       12.18      1.86 o 
   2 -11   2       50.00       52.94      3.56 o 
   3 -11   2       33.61       38.25      2.84 o 
  -2 -10   2        5.05        4.73      0.75 o 
  -1 -10   2        1.40        1.27      0.52 o 
   0 -10   2       85.26       79.38      6.56 o 
   1 -10   2      115.80      137.78      6.81 o 
   2 -10   2       14.71       17.46      2.37 o 
   3 -10   2       30.17       30.41      2.99 o 
   4 -10   2        0.72        0.66      0.44 o 
   5 -10   2      102.50      117.94      4.16 o 
  -3  -9   2       41.71       38.06      2.32 o 
  -2  -9   2      108.77      102.94      4.38 o 
  -1  -9   2       11.91       11.12      1.54 o 
   0  -9   2      104.62      100.32      4.54 o 
   1  -9   2        2.29        2.44      0.55 o 
   2  -9   2      119.86      123.51      6.34 o 
   3  -9   2       39.16       41.31      3.65 o 
   4  -9   2      258.94      261.12      8.63 o 
   5  -9   2      175.46      178.02      6.00 o 
  -4  -8   2       54.09       51.77      2.65 o 
  -3  -8   2        0.00        0.29      0.38 o 
  -2  -8   2      629.34      605.47     11.81 o 
  -1  -8   2      284.79      276.44      8.12 o 
   0  -8   2        4.49        4.46      0.78 o 
   1  -8   2      174.13      178.94      4.56 o 
   2  -8   2      226.71      226.94      8.28 o 
   3  -8   2        7.58        9.24      1.25 o 
   4  -8   2       40.47       39.90      2.53 o 
   5  -8   2       10.15       10.29      1.16 o 
   6  -8   2        3.02        2.72      0.50 o 
  -4  -7   2      560.11      553.97     10.08 o 
  -3  -7   2      756.60      725.40      8.38 o 
  -2  -7   2       32.68       32.34      2.80 o 
  -1  -7   2      439.45      438.35      5.94 o 
   0  -7   2      792.23      799.84      9.74 o 
   1  -7   2      129.51      150.24      3.52 o 
   2  -7   2      568.85      592.97     14.98 o 
   3  -7   2       44.31       44.94      1.76 o 
   4  -7   2      164.39      170.83      6.05 o 
   5  -7   2      137.84      141.15      4.35 o 
   6  -7   2       86.66       91.34      2.41 o 
   7  -7   2        0.58        0.97      0.47 o 
  -6  -6   2        1.11        1.70      0.47 o 
  -5  -6   2      274.39      278.92      4.60 o 
  -4  -6   2      129.82      132.62      3.64 o 
  -3  -6   2      220.55      226.59      4.77 o 
  -2  -6   2       72.22       74.71      1.68 o 
  -1  -6   2       11.82       10.61      0.85 o 
   0  -6   2       46.11       36.00      1.94 o 
   1  -6   2      112.52      116.16      2.75 o 
   2  -6   2      617.64      654.92      6.87 o 
   3  -6   2      323.03      311.41      5.68 o 
   4  -6   2       73.11       81.57      2.14 o 
   5  -6   2       11.20       11.29      1.25 o 
   6  -6   2       34.52       35.19      1.63 o 
   7  -6   2        1.07        1.08      0.33 o 
  -6  -5   2        8.08        9.36      0.84 o 
  -5  -5   2        9.94       11.10      1.06 o 
  -4  -5   2      996.86      980.71      9.95 o 
  -3  -5   2       45.37       40.08      1.62 o 
  -2  -5   2      219.00      226.89      5.37 o 
  -1  -5   2       56.48       57.80      2.13 o 
   0  -5   2        0.77        4.18      2.34 o 
   1  -5   2      667.26      680.23      7.24 o 
   2  -5   2        0.19        1.16      0.29 o 
   3  -5   2     1037.21     1010.75     12.48 o 
   4  -5   2       83.49       88.28      2.03 o 
   5  -5   2       33.96       32.91      1.43 o 
   6  -5   2      119.15      114.45      5.52 o 
   7  -5   2      204.54      197.68      4.39 o 
   8  -5   2        8.39        6.23      0.55 o 
  -7  -4   2        7.41        9.70      0.76 o 
  -6  -4   2       42.22       43.76      2.03 o 
  -5  -4   2       64.46       72.47      6.20 o 
  -4  -4   2     1245.76     1218.83     16.81 o 
  -3  -4   2      593.16      614.46      9.29 o 
  -2  -4   2       36.70       30.92      1.18 o 
  -1  -4   2      124.66      118.95      2.65 o 
   0  -4   2     1539.18     1525.99      7.07 o 
   1  -4   2      130.99      124.75      3.08 o 
   2  -4   2      455.32      507.58     12.05 o 
   3  -4   2       83.02       86.18      1.98 o 
   4  -4   2      231.05      223.23      4.00 o 
   5  -4   2       95.85       99.99      2.38 o 
   6  -4   2      203.58      203.96      4.82 o 
   7  -4   2        0.34        0.29      0.30 o 
   8  -4   2      104.33      104.35      2.45 o 
  -7  -3   2        6.07        5.54      0.65 o 
  -6  -3   2       93.96       95.25      2.98 o 
  -5  -3   2        4.42        4.61      0.51 o 
  -4  -3   2        2.73        3.30      0.33 o 
  -3  -3   2       56.15       64.39      1.77 o 
  -2  -3   2        1.63        2.45      0.30 o 
  -1  -3   2      939.94      953.79      6.42 o 
   0  -3   2      163.91      141.03      2.52 o 
   1  -3   2      476.40      484.59      4.98 o 
   2  -3   2      279.12      272.47      3.35 o 
   3  -3   2      230.63      240.52      3.44 o 
   4  -3   2       81.26       90.11      2.33 o 
   5  -3   2      317.96      317.20      5.85 o 
   6  -3   2        4.43        4.17      0.59 o 
   7  -3   2      117.70      121.01      5.14 o 
   8  -3   2        5.56        5.03      0.77 o 
  -8  -2   2       27.79       36.75      1.86 o 
  -7  -2   2      185.96      197.53      4.10 o 
  -6  -2   2        1.29        1.61      0.38 o 
  -5  -2   2       97.51       98.95      1.82 o 
  -4  -2   2       82.57       86.93      2.15 o 
  -3  -2   2       74.10       93.90      1.95 o 
  -2  -2   2     1809.77     1799.62     21.78 o 
  -1  -2   2      207.32      215.03      1.55 o 
   0  -2   2      622.36      662.05      4.53 o 
   1  -2   2      427.21      421.87      3.37 o 
   2  -2   2      497.26      478.65      6.46 o 
   3  -2   2        4.10        3.73      0.40 o 
   4  -2   2      119.94      128.73     10.29 o 
   5  -2   2      146.77      147.28      3.80 o 
   6  -2   2      507.41      479.35      7.04 o 
   7  -2   2        3.39        3.48      0.71 o 
   8  -2   2       11.51       10.33      1.18 o 
  -8  -1   2        2.54        4.53      0.80 o 
  -7  -1   2        7.03        5.16      0.72 o 
  -6  -1   2      103.23      102.36      2.10 o 
  -5  -1   2        0.11        0.36      0.45 o 
  -4  -1   2        2.18        7.25      0.87 o 
  -3  -1   2      618.76      646.73      5.34 o 
  -2  -1   2       51.00       40.40      0.96 o 
  -1  -1   2      263.03      260.72      1.80 o 
   0  -1   2      343.70      344.82      2.30 o 
   1  -1   2      112.21      121.31      2.35 o 
   2  -1   2       54.69       57.29      3.33 o 
   3  -1   2      747.36      850.19     53.52 o 
   4  -1   2       99.77      115.21      5.34 o 
   5  -1   2       88.50       84.36      6.26 o 
   6  -1   2       38.09       43.24      1.79 o 
   7  -1   2        0.38        0.14      0.29 o 
   8  -1   2       66.53       59.30      1.83 o 
  -8   0   2        5.32        5.47      0.93 o 
  -7   0   2        3.83        4.72      0.72 o 
  -6   0   2       53.48       50.68      1.69 o 
  -5   0   2      272.02      267.62      3.16 o 
  -4   0   2        0.26        0.27      0.14 o 
  -3   0   2       77.74       85.68      1.20 o 
  -2   0   2      183.15      183.03      2.80 o 
  -1   0   2       12.19        7.08      0.25 o 
   0   0   2     1264.08     1235.70     17.75 o 
   1   0   2     1969.55     2002.89     28.08 o 
   2   0   2      109.97      139.90      2.76 o 
   3   0   2      142.42      132.05      5.34 o 
   4   0   2      112.02      106.39      5.29 o 
   5   0   2        6.25        4.48      1.48 o 
   6   0   2      408.28      360.71      6.91 o 
   7   0   2      137.79      131.75      3.84 o 
   8   0   2        0.08        0.35      0.17 o 
  -8   1   2       23.33       24.66      1.30 o 
  -7   1   2        6.83        7.51      0.76 o 
  -6   1   2       10.36        8.73      0.67 o 
  -5   1   2       27.18       28.03      1.15 o 
  -4   1   2        9.72        9.98      0.80 o 
  -3   1   2       15.07       10.53      0.57 o 
  -2   1   2     1189.90     1116.38      3.37 o 
  -1   1   2       17.77       10.43      0.49 o 
   0   1   2      371.84      358.48      2.42 o 
   1   1   2     5093.21     3734.44     18.73 o 
   2   1   2       25.62       27.06      2.02 o 
   3   1   2       85.24       93.10      5.02 o 
   4   1   2      459.61      440.47     16.66 o 
   5   1   2       94.60       89.83      2.85 o 
   6   1   2      281.72      258.47      4.98 o 
   7   1   2       60.69       52.83      2.34 o 
  -8   2   2        2.19        4.38      0.60 o 
  -7   2   2       46.21       48.37      2.06 o 
  -6   2   2        8.49        9.84      0.72 o 
  -5   2   2      192.10      189.68      2.76 o 
  -4   2   2      342.85      384.77     14.62 o 
  -3   2   2        0.14        0.64      0.23 o 
  -2   2   2      788.35      778.49      6.00 o 
  -1   2   2      385.13      391.49     10.40 o 
   0   2   2      828.74      730.23      3.63 o 
   1   2   2     1977.37     1746.78      7.08 o 
   2   2   2     1744.02     1770.19     11.56 o 
   3   2   2      494.49      563.52     31.68 o 
   4   2   2       36.38       34.32      2.42 o 
   5   2   2       30.40       46.35      1.76 o 
   6   2   2      199.97      162.23      3.07 o 
   7   2   2       11.69       11.76      1.02 o 
  -8   3   2       14.99       18.32      1.24 o 
  -7   3   2       35.71       33.52      1.58 o 
  -6   3   2      103.21      104.14      2.34 o 
  -5   3   2      124.92      133.10      2.22 o 
  -4   3   2      264.64      282.71      4.64 o 
  -3   3   2        5.38        5.62      0.41 o 
  -2   3   2      140.53      169.67      4.37 o 
  -1   3   2       46.15       37.29      0.81 o 
   0   3   2      969.91      986.81      6.17 o 
   1   3   2        0.35        0.72      0.14 o 
   2   3   2      677.02      642.56      8.36 o 
   3   3   2       95.24      100.38      3.51 o 
   4   3   2      148.68      161.66      2.69 o 
   5   3   2      151.91      149.61      3.47 o 
   6   3   2      186.77      180.65      4.42 o 
   7   3   2        1.39        1.12      0.50 o 
  -8   4   2       32.23       30.04      1.32 o 
  -7   4   2        8.60       10.68      1.06 o 
  -6   4   2      480.35      473.87      6.86 o 
  -5   4   2       82.95       82.99      2.18 o 
  -4   4   2      283.24      263.87      6.79 o 
  -3   4   2      214.70      234.83      3.07 o 
  -2   4   2     1975.49     1923.09     17.85 o 
  -1   4   2        1.80        5.54      0.46 o 
   0   4   2       31.62       40.28      1.13 o 
   1   4   2        9.49        9.99      0.60 o 
   2   4   2      427.52      475.75      9.35 o 
   3   4   2       34.22       29.44      1.24 o 
   4   4   2      113.39      119.37      2.77 o 
   5   4   2      491.73      454.50     10.99 o 
   6   4   2      243.66      226.62      6.88 o 
   7   4   2       47.80       42.67      2.06 o 
  -8   5   2        5.43        5.94      0.56 o 
  -7   5   2        2.28        1.79      0.45 o 
  -6   5   2       11.92       12.17      0.88 o 
  -5   5   2       12.22       11.42      0.86 o 
  -4   5   2        7.97        5.41      0.66 o 
  -3   5   2       71.33       84.64      6.46 o 
  -2   5   2     2055.53     2098.56     15.38 o 
  -1   5   2        0.35        0.14      0.29 o 
   0   5   2       55.72       43.10      1.74 o 
   1   5   2      379.63      393.91     13.98 o 
   2   5   2      333.68      386.61      4.91 o 
   3   5   2       31.20       30.59      1.55 o 
   4   5   2      356.07      365.55      7.09 o 
   5   5   2       10.67       10.56      1.42 o 
   6   5   2       13.76       14.41      1.52 o 
  -8   6   2      105.55      109.61      2.93 o 
  -7   6   2       11.63       11.80      0.97 o 
  -6   6   2        0.79        0.92      0.28 o 
  -5   6   2       68.11       66.41      2.09 o 
  -4   6   2      268.00      266.46      6.14 o 
  -3   6   2     1150.40     1138.84      9.47 o 
  -2   6   2        0.43        0.07      0.62 o 
  -1   6   2      797.40      796.89     11.96 o 
   0   6   2      676.75      693.79     10.70 o 
   1   6   2      368.26      366.91      6.66 o 
   2   6   2        6.85        8.04      0.80 o 
   3   6   2       10.61       12.73      1.78 o 
   4   6   2       32.72       40.97      3.03 o 
   5   6   2      155.59      166.07      4.97 o 
   6   6   2        0.33        0.50      0.28 o 
  -7   7   2      129.17      130.28      4.08 o 
  -6   7   2      100.81       99.84      3.85 o 
  -5   7   2       79.77       84.73      2.32 o 
  -4   7   2        0.02        0.25      0.26 o 
  -3   7   2      458.92      452.41     15.31 o 
  -2   7   2      468.69      477.86      5.41 o 
  -1   7   2        5.57        4.94      0.87 o 
   0   7   2       34.08       36.16      1.49 o 
   1   7   2        8.29        5.80      0.68 o 
   2   7   2       42.22       39.17      3.14 o 
   3   7   2       70.70       67.87      4.03 o 
   4   7   2       46.83       51.62      3.13 o 
  -7   8   2       47.33       42.75      1.84 o 
  -6   8   2        0.09       -0.02      0.56 o 
  -5   8   2        0.07       -0.01      0.18 o 
  -4   8   2      479.10      474.36      8.04 o 
  -3   8   2        0.80        1.04      0.38 o 
  -2   8   2      373.85      345.82      8.17 o 
  -1   8   2        2.68        3.54      0.69 o 
   0   8   2        3.49        2.87      0.63 o 
   1   8   2      368.61      372.84      6.70 o 
   2   8   2      250.79      253.09      7.64 o 
   3   8   2       60.12       60.38      3.44 o 
   4   8   2       13.26       11.98      1.22 o 
  -6   9   2       12.06        9.07      1.20 o 
  -5   9   2       34.30       33.99      1.95 o 
  -4   9   2      116.00      110.56      5.00 o 
  -3   9   2       11.32        9.66      1.14 o 
  -2   9   2        0.25        0.12      0.51 o 
  -1   9   2      193.34      192.70      7.18 o 
   0   9   2       55.02       54.26      2.42 o 
   1   9   2        2.75        3.09      0.85 o 
   2   9   2       59.71       65.02      3.32 o 
   3   9   2       93.37       90.09      3.27 o 
  -5  10   2        0.57        0.75      0.56 o 
  -4  10   2      158.55      160.92      5.48 o 
  -3  10   2      129.70      126.01      5.40 o 
  -2  10   2      218.68      206.72      7.16 o 
  -1  10   2       61.46       62.93      3.95 o 
   0  10   2       38.38       38.84      2.77 o 
   1  10   2       17.37       18.46      1.46 o 
   2  10   2       34.87       32.07      1.62 o 
  -3  11   2      158.85      180.84      5.88 o 
  -2  11   2       11.11        8.49      1.41 o 
   1 -11   3       93.67       86.67      4.73 o 
   2 -11   3        7.33        5.24      1.14 o 
   3 -11   3        9.37        9.19      1.39 o 
  -2 -10   3      152.94      144.54      3.99 o 
  -1 -10   3        0.83        0.50      0.31 o 
   0 -10   3       25.04       25.50      1.55 o 
   1 -10   3       71.33       72.94      6.04 o 
   2 -10   3      194.20      181.29      7.78 o 
   3 -10   3       78.88       77.06      4.93 o 
   4 -10   3       82.46       83.25      4.50 o 
   5 -10   3       23.04       26.23      1.91 o 
  -3  -9   3       23.42       20.71      1.69 o 
  -2  -9   3       22.63       22.07      2.03 o 
  -1  -9   3       79.13       73.33      3.90 o 
   0  -9   3       27.12       31.75      2.57 o 
   1  -9   3       95.20      103.19      4.25 o 
   2  -9   3       23.31       24.62      3.02 o 
   3  -9   3        7.97        8.61      1.85 o 
   4  -9   3        0.33        1.40      0.79 o 
   5  -9   3       52.10       57.58      3.49 o 
  -4  -8   3      256.76      233.84      5.45 o 
  -3  -8   3        1.20        1.05      0.59 o 
  -2  -8   3      119.60      117.98      5.24 o 
  -1  -8   3      123.01      122.43      5.49 o 
   0  -8   3       50.23       50.00      3.42 o 
   1  -8   3        7.10        7.77      1.01 o 
   2  -8   3       49.62       60.00      4.95 o 
   3  -8   3      118.25      120.53      7.06 o 
   4  -8   3       20.89       26.10      3.22 o 
   5  -8   3      178.29      177.77     10.56 o 
   6  -8   3        4.48        3.85      0.82 o 
  -5  -7   3       25.62       27.13      1.71 o 
  -4  -7   3       14.97       15.05      1.12 o 
  -3  -7   3      379.39      387.86     10.39 o 
  -2  -7   3      119.07      116.78      3.64 o 
  -1  -7   3        6.19        4.75      0.65 o 
   0  -7   3        2.63        2.52      0.51 o 
   1  -7   3       54.60       56.45      2.67 o 
   2  -7   3      205.32      226.15      3.82 o 
   3  -7   3      343.26      367.61      6.11 o 
   4  -7   3        8.09       10.05      2.06 o 
   5  -7   3       62.21       67.24      3.17 o 
   6  -7   3       93.10       90.94      2.45 o 
   7  -7   3      226.24      224.23      5.32 o 
  -6  -6   3        2.27        2.14      0.50 o 
  -5  -6   3       48.68       50.60      2.88 o 
  -4  -6   3      381.39      366.53      6.01 o 
  -3  -6   3      330.49      327.87      4.84 o 
  -2  -6   3      112.86      119.02      2.51 o 
  -1  -6   3      380.32      394.75      5.26 o 
   0  -6   3      226.29      254.18      5.28 o 
   1  -6   3       66.71       71.58      3.00 o 
   2  -6   3       64.84       58.31      1.99 o 
   3  -6   3       11.84       11.62      1.06 o 
   4  -6   3       89.93       86.84      2.50 o 
   5  -6   3       78.69       80.34      3.52 o 
   6  -6   3        0.69        0.61      0.33 o 
   7  -6   3        0.05        0.73      1.79 o 
  -6  -5   3       17.28       17.10      1.05 o 
  -5  -5   3      280.11      284.59      5.07 o 
  -4  -5   3     1002.28      966.37      9.94 o 
  -3  -5   3       26.39       25.06      1.01 o 
  -2  -5   3      172.98      182.52      3.99 o 
  -1  -5   3     1337.91     1409.52     14.13 o 
   0  -5   3      697.46      714.90      7.80 o 
   1  -5   3      340.88      373.61      6.06 o 
   2  -5   3       11.05       10.71      0.68 o 
   3  -5   3      311.42      356.05     11.29 o 
   4  -5   3       23.75       23.01      1.43 o 
   5  -5   3       17.16       18.42      1.65 o 
   6  -5   3       95.08       90.91      3.41 o 
   7  -5   3      157.44      158.50      5.58 o 
   8  -5   3        4.40        3.80      0.58 o 
  -7  -4   3       35.25       34.49      1.28 o 
  -6  -4   3      159.83      169.44      3.87 o 
  -5  -4   3      393.28      406.81      7.73 o 
  -4  -4   3      508.23      503.22      5.42 o 
  -3  -4   3      881.50      876.94      8.51 o 
  -2  -4   3       68.83       78.22      2.31 o 
  -1  -4   3      462.46      509.46      5.74 o 
   0  -4   3       36.82       35.35      1.54 o 
   1  -4   3      378.47      396.30      5.55 o 
   2  -4   3      728.01      756.60      5.66 o 
   3  -4   3      440.49      426.22     13.84 o 
   4  -4   3       45.33       42.80      1.98 o 
   5  -4   3       15.88       15.63      0.90 o 
   6  -4   3        1.68        1.68      0.54 o 
   7  -4   3        5.74        5.30      1.09 o 
   8  -4   3       18.64       19.51      0.98 o 
  -7  -3   3        1.34        1.20      0.47 o 
  -6  -3   3      220.28      235.56      4.94 o 
  -5  -3   3      134.62      135.36      2.71 o 
  -4  -3   3       19.21       24.59      0.96 o 
  -3  -3   3      486.70      527.06      5.90 o 
  -2  -3   3       97.13       90.17      1.78 o 
  -1  -3   3      276.85      289.92      2.43 o 
   0  -3   3      935.70      956.87     16.81 o 
   1  -3   3        1.04        2.14      0.28 o 
   2  -3   3     1246.89     1272.65     15.76 o 
   3  -3   3        4.64        6.69      0.71 o 
   4  -3   3        1.19        0.97      0.36 o 
   5  -3   3       57.88       58.81      3.10 o 
   6  -3   3       80.07       74.37      4.44 o 
   7  -3   3       27.32       26.84      2.43 o 
   8  -3   3        0.70        0.58      0.20 o 
  -8  -2   3      189.28      205.23      3.95 o 
  -7  -2   3       25.55       23.90      1.43 o 
  -6  -2   3      161.71      174.99      4.38 o 
  -5  -2   3     4519.06     4124.56     39.55 o 
  -4  -2   3      746.08      740.01      7.38 o 
  -3  -2   3        8.49       11.30      0.68 o 
  -2  -2   3     1542.65     1547.98     11.00 o 
  -1  -2   3     2412.93     2448.60      7.79 o 
   0  -2   3       29.85       22.45      0.83 o 
   1  -2   3     1281.00     1201.67     11.49 o 
   2  -2   3       12.70       13.77      1.10 o 
   3  -2   3      148.10      143.93      6.69 o 
   4  -2   3        4.40        2.44      0.50 o 
   5  -2   3      178.87      181.83      6.18 o 
   6  -2   3        0.91        0.54      0.45 o 
   7  -2   3        0.16       -0.01      0.30 o 
  -8  -1   3       69.69       75.60      2.93 o 
  -7  -1   3        2.59        1.67      0.53 o 
  -6  -1   3        7.81        8.94      0.93 o 
  -5  -1   3        6.06        7.96      0.59 o 
  -4  -1   3      271.65      275.13      4.57 o 
  -3  -1   3      155.02      196.08      2.41 o 
  -2  -1   3      616.60      646.84      4.29 o 
  -1  -1   3      122.33      132.83      2.24 o 
   0  -1   3      413.48      493.61      4.03 o 
   1  -1   3       34.71       44.10      1.45 o 
   2  -1   3      463.01      416.05      5.50 o 
   3  -1   3       36.79       42.85      3.28 o 
   4  -1   3        9.70        8.62      1.52 o 
   5  -1   3       37.97       35.96      2.42 o 
   6  -1   3      154.64      157.73      4.20 o 
   7  -1   3      190.45      194.57      7.21 o 
  -8   0   3       42.96       45.51      2.50 o 
  -7   0   3       42.47       46.19      1.64 o 
  -6   0   3       82.75       81.13      1.71 o 
  -5   0   3      160.46      171.70      3.67 o 
  -4   0   3      390.31      421.99     25.46 o 
  -3   0   3     1937.69     2056.08     16.14 o 
  -2   0   3      811.02      777.10      3.65 o 
  -1   0   3     2108.64     1851.81      5.72 o 
   0   0   3     2004.17     1804.40     14.90 o 
   1   0   3       13.01        9.43      0.84 o 
   2   0   3       47.94       58.88      3.15 o 
   3   0   3      268.65      294.10      8.31 o 
   4   0   3       18.63       18.80      2.39 o 
   5   0   3       72.73       59.62     10.08 o 
   6   0   3        7.45        7.98      0.88 o 
   7   0   3       22.12       20.33      1.43 o 
  -8   1   3      143.81      141.41      2.92 o 
  -7   1   3        1.72        1.46      0.45 o 
  -6   1   3      117.92      128.14      2.10 o 
  -5   1   3      384.59      385.51      4.67 o 
  -4   1   3      432.89      451.30     14.55 o 
  -3   1   3       51.74       55.35      1.62 o 
  -2   1   3      334.05      381.67      8.23 o 
  -1   1   3       23.34       20.02      0.62 o 
   0   1   3     2337.63     1961.18      9.08 o 
   1   1   3      477.95      483.62      7.21 o 
   2   1   3       39.36       33.82      1.78 o 
   3   1   3        0.54        0.27      0.41 o 
   4   1   3       84.39       64.18      3.45 o 
   5   1   3       91.28       86.28      4.29 o 
   6   1   3        5.66        6.56      0.76 o 
   7   1   3       15.39       13.73      1.13 o 
  -8   2   3      108.96      107.85      3.62 o 
  -7   2   3        8.54        8.22      0.75 o 
  -6   2   3        0.48        0.15      0.16 o 
  -5   2   3       67.26       72.90      1.45 o 
  -4   2   3       23.47       22.44      1.23 o 
  -3   2   3      651.12      665.33      6.85 o 
  -2   2   3      294.78      288.36      3.74 o 
  -1   2   3      319.37      269.86      2.62 o 
   0   2   3     1836.03     1723.05     14.63 o 
   1   2   3     2135.95     1889.30     13.06 o 
   2   2   3      317.34      317.19      3.02 o 
   3   2   3       59.50       59.26      2.70 o 
   4   2   3       64.15       62.89      2.21 o 
   5   2   3       42.92       30.29      1.53 o 
   6   2   3        6.65        4.38      0.77 o 
   7   2   3       82.86       74.10      3.53 o 
  -8   3   3        5.58        6.74      0.74 o 
  -7   3   3      134.35      129.26      3.00 o 
  -6   3   3      121.91      120.43      2.51 o 
  -5   3   3      135.69      133.33      2.37 o 
  -4   3   3      118.54      121.57      3.51 o 
  -3   3   3      429.06      455.62      5.31 o 
  -2   3   3      826.88      820.99      8.33 o 
  -1   3   3      291.39      290.97      2.68 o 
   0   3   3      449.51      465.24      3.35 o 
   1   3   3     1101.87     1035.87      6.20 o 
   2   3   3        2.62        2.83      0.39 o 
   3   3   3        4.20        5.05      0.83 o 
   4   3   3      251.41      266.83      3.97 o 
   5   3   3       55.58       52.85      2.55 o 
   6   3   3       23.57       25.86      1.66 o 
   7   3   3        2.14        2.71      0.60 o 
  -8   4   3       24.62       27.25      1.20 o 
  -7   4   3       20.33       20.72      1.64 o 
  -6   4   3       69.70       69.70      2.08 o 
  -5   4   3      174.81      171.63      2.42 o 
  -4   4   3      278.29      253.40      6.65 o 
  -3   4   3       18.39       17.39      1.28 o 
  -2   4   3      563.83      571.79     12.09 o 
  -1   4   3        9.47        8.34      0.64 o 
   0   4   3       33.39       29.14      0.98 o 
   1   4   3      967.49      994.72      7.78 o 
   2   4   3      715.18      694.48     14.02 o 
   3   4   3      101.78      109.02      2.41 o 
   4   4   3        0.04        0.83      0.31 o 
   5   4   3       86.29       71.87      2.69 o 
   6   4   3       12.48       11.37      1.48 o 
  -8   5   3        9.51       10.20      0.69 o 
  -7   5   3       12.32       10.28      0.96 o 
  -6   5   3       79.33       80.11      2.21 o 
  -5   5   3      371.04      372.99      4.79 o 
  -4   5   3      105.08      100.49      2.39 o 
  -3   5   3       87.85       98.08      3.39 o 
  -2   5   3       13.00       12.56      0.91 o 
  -1   5   3     1097.62     1101.36     12.50 o 
   0   5   3        0.71        0.74      0.20 o 
   1   5   3       10.26        7.12      0.85 o 
   2   5   3       66.27       57.16      2.04 o 
   3   5   3      151.27      149.49      4.67 o 
   4   5   3        2.26        2.65      0.98 o 
   5   5   3      216.36      206.52      6.08 o 
   6   5   3        0.86        0.40      0.29 o 
  -8   6   3       13.36       13.11      0.95 o 
  -7   6   3        3.42        4.83      0.61 o 
  -6   6   3      124.29      136.59      3.30 o 
  -5   6   3       74.95       72.00      2.49 o 
  -4   6   3      150.60      154.85      2.35 o 
  -3   6   3        1.41        1.00      0.21 o 
  -2   6   3        1.44        1.12      0.27 o 
  -1   6   3       47.52       44.59      1.36 o 
   0   6   3      233.94      215.34      3.41 o 
   1   6   3      271.43      272.87      4.89 o 
   2   6   3        3.33        3.69      0.75 o 
   3   6   3      110.89      106.95      5.17 o 
   4   6   3      225.50      216.96      6.96 o 
   5   6   3       39.01       33.58      2.11 o 
  -7   7   3      209.92      197.34      4.74 o 
  -6   7   3        0.95        0.73      0.38 o 
  -5   7   3       23.08       21.84      1.42 o 
  -4   7   3      411.02      409.18      6.26 o 
  -3   7   3      939.78      943.58     20.47 o 
  -2   7   3       24.50       25.58      1.16 o 
  -1   7   3       62.65       61.91      3.18 o 
   0   7   3      222.38      230.93      4.53 o 
   1   7   3      445.76      478.54      7.66 o 
   2   7   3       11.36       10.33      1.66 o 
   3   7   3       28.69       30.79      2.74 o 
   4   7   3        1.78        1.62      0.62 o 
  -6   8   3        1.97        2.07      0.45 o 
  -5   8   3      180.10      184.06      4.64 o 
  -4   8   3      399.63      380.03      6.84 o 
  -3   8   3        0.37        0.45      0.29 o 
  -2   8   3      552.06      533.37      8.43 o 
  -1   8   3      545.10      531.50     12.22 o 
   0   8   3      174.35      181.75      6.42 o 
   1   8   3       78.25       78.91      3.18 o 
   2   8   3        9.67        9.37      1.51 o 
   3   8   3       36.57       34.37      2.51 o 
   4   8   3      128.64      131.16      3.61 o 
  -6   9   3       25.18       25.57      1.92 o 
  -5   9   3        1.70        2.20      1.03 o 
  -4   9   3      118.11      110.96      5.04 o 
  -3   9   3       16.49       14.57      2.03 o 
  -2   9   3       20.44       16.67      2.22 o 
  -1   9   3       32.35       32.62      3.09 o 
   0   9   3        3.47        3.24      0.63 o 
   1   9   3       10.72       11.83      1.50 o 
   2   9   3        0.18        0.71      0.44 o 
   3   9   3        0.72        0.56      0.32 o 
  -5  10   3       59.01       48.66      2.85 o 
  -4  10   3       72.43       74.39      2.93 o 
  -3  10   3      160.58      143.90      5.73 o 
  -2  10   3        4.29        4.65      1.14 o 
  -1  10   3        7.85       11.57      1.72 o 
   0  10   3      156.96      143.87      5.76 o 
   1  10   3       70.27       58.69      2.29 o 
   2 -11   4        6.91        7.37      1.28 o 
  -2 -10   4       20.01       20.66      1.45 o 
  -1 -10   4        7.91        6.74      0.99 o 
   0 -10   4        2.83        3.95      0.79 o 
   1 -10   4        0.67        0.61      0.33 o 
   2 -10   4        6.60        4.82      1.33 o 
   3 -10   4        2.22        1.69      0.83 o 
   4 -10   4       60.80       63.12      3.82 o 
  -3  -9   4       22.66       22.75      1.70 o 
  -2  -9   4        0.02        0.21      0.37 o 
  -1  -9   4       40.85       43.39      3.01 o 
   0  -9   4       11.45       11.55      1.62 o 
   1  -9   4        0.47        1.06      0.43 o 
   2  -9   4       53.53       55.92      4.78 o 
   3  -9   4      224.04      221.68      9.29 o 
   4  -9   4        1.96        3.00      1.08 o 
   5  -9   4       61.90       61.59      3.55 o 
  -4  -8   4        2.03        1.84      0.54 o 
  -3  -8   4       73.91       75.13      3.78 o 
  -2  -8   4        9.10        7.89      1.41 o 
  -1  -8   4       65.05       64.53      4.01 o 
   0  -8   4       56.53       55.06      3.68 o 
   1  -8   4      227.96      242.74      5.78 o 
   2  -8   4       34.92       29.15      3.73 o 
   3  -8   4        0.71        0.20      0.67 o 
   4  -8   4       63.56       68.67      5.50 o 
   5  -8   4       12.57       12.72      2.06 o 
   6  -8   4       51.60       50.82      1.70 o 
  -5  -7   4        0.24        0.07      0.21 o 
  -4  -7   4        0.59        0.83      0.90 o 
  -3  -7   4        5.45        4.98      1.11 o 
  -2  -7   4       81.97       79.02      3.07 o 
  -1  -7   4      199.73      197.83      4.65 o 
   0  -7   4       93.10       90.33      2.39 o 
   1  -7   4        1.04        0.57      0.24 o 
   2  -7   4        0.84        1.89      0.48 o 
   3  -7   4      437.15      414.86     13.67 o 
   4  -7   4       42.52       44.94      4.49 o 
   5  -7   4      129.83      141.47      4.76 o 
   6  -7   4      212.74      202.19      3.61 o 
   7  -7   4      423.97      417.84      6.36 o 
  -6  -6   4        5.04        3.95      0.62 o 
  -5  -6   4      121.49      132.11      4.56 o 
  -4  -6   4       25.00       21.67      1.47 o 
  -3  -6   4        0.09        0.94      0.37 o 
  -2  -6   4        1.61        3.08      0.52 o 
  -1  -6   4      299.49      296.09      4.26 o 
   0  -6   4      470.44      452.65      5.79 o 
   1  -6   4       78.08       75.79      2.23 o 
   2  -6   4       89.69       98.84      2.62 o 
   3  -6   4      232.16      233.32      4.29 o 
   4  -6   4        0.60       -0.27      0.37 o 
   5  -6   4       19.08       17.80      1.74 o 
   6  -6   4      363.74      375.98      6.87 o 
   7  -6   4       16.18       18.22      1.07 o 
  -6  -5   4        0.86        1.00      0.49 o 
  -5  -5   4       18.46       17.60      1.89 o 
  -4  -5   4      771.53      758.98      8.98 o 
  -3  -5   4       12.30       10.67      0.76 o 
  -2  -5   4       43.96       45.06      1.72 o 
  -1  -5   4        5.25        4.09      0.66 o 
   0  -5   4        9.56       12.74      1.13 o 
   1  -5   4       67.00       61.01      1.82 o 
   2  -5   4      525.25      540.93     22.09 o 
   3  -5   4       10.70        6.89      0.93 o 
   4  -5   4      181.64      172.71      4.03 o 
   5  -5   4       47.78       47.93      2.24 o 
   6  -5   4      614.24      589.66      8.88 o 
   7  -5   4        2.59        2.84      0.48 o 
  -7  -4   4       20.24       24.99      1.57 o 
  -6  -4   4       12.04       13.82      1.06 o 
  -5  -4   4       51.41       49.93      3.39 o 
  -4  -4   4      123.32      112.01      2.44 o 
  -3  -4   4       71.55       65.36      1.99 o 
  -2  -4   4        7.32        4.10      0.84 o 
  -1  -4   4       44.35       57.80      1.51 o 
   0  -4   4      289.34      292.54      3.60 o 
   1  -4   4      184.92      191.60      8.82 o 
   2  -4   4      729.44      767.76     24.03 o 
   3  -4   4      168.14      198.22      4.67 o 
   4  -4   4      679.15      639.67     12.45 o 
   5  -4   4      342.98      325.16      9.27 o 
   6  -4   4      226.05      212.59      7.73 o 
   7  -4   4      291.38      282.02      4.77 o 
  -7  -3   4       92.46       92.87      2.87 o 
  -6  -3   4      323.24      337.07      5.77 o 
  -5  -3   4        4.35        5.38      0.54 o 
  -4  -3   4       18.57       19.28      0.85 o 
  -3  -3   4      257.34      253.69      4.01 o 
  -2  -3   4       24.21       36.35      2.05 o 
  -1  -3   4      160.89      200.04      3.38 o 
   0  -3   4      215.47      219.74      3.85 o 
   1  -3   4      106.42      105.31      4.30 o 
   2  -3   4     1417.43     1395.72     19.20 o 
   3  -3   4       88.25      110.32      2.70 o 
   4  -3   4        2.81        3.36      0.57 o 
   5  -3   4      484.08      457.71      6.50 o 
   6  -3   4      772.73      742.22     23.79 o 
   7  -3   4        3.91        3.75      0.94 o 
   8  -3   4        2.96        2.10      0.46 o 
  -7  -2   4      124.78      120.40      3.07 o 
  -6  -2   4       49.70       52.42      1.99 o 
  -5  -2   4      433.77      440.93      4.32 o 
  -4  -2   4      367.64      377.66      4.77 o 
  -3  -2   4        1.69        5.12      0.46 o 
  -2  -2   4     1600.20     1749.36      8.16 o 
  -1  -2   4      716.60      727.30      4.09 o 
   0  -2   4       73.54       77.19      2.24 o 
   1  -2   4     1149.90     1111.93     29.92 o 
   2  -2   4      761.29      835.55     10.49 o 
   3  -2   4      558.00      555.13      6.93 o 
   4  -2   4        2.53        1.19      0.37 o 
   5  -2   4       38.09       37.93      2.54 o 
   6  -2   4        7.29        7.66      1.06 o 
   7  -2   4      107.78      104.09      3.22 o 
  -8  -1   4       48.64       51.87      2.16 o 
  -7  -1   4        1.61        1.76      0.45 o 
  -6  -1   4       37.42       37.14      1.64 o 
  -5  -1   4      308.66      311.95      4.11 o 
  -4  -1   4      121.45      108.20      4.03 o 
  -3  -1   4      144.87      155.47      2.09 o 
  -2  -1   4       29.95       46.32      0.88 o 
  -1  -1   4      160.81      165.73      3.51 o 
   0  -1   4       55.90       49.54      1.42 o 
   1  -1   4       69.50       58.75      1.08 o 
   2  -1   4       97.43       97.69      5.67 o 
   3  -1   4       85.08       88.85      4.14 o 
   4  -1   4      154.75      165.23      9.87 o 
   5  -1   4      102.13      104.29      3.36 o 
   6  -1   4      142.74      130.36      8.18 o 
   7  -1   4      182.40      174.02      4.43 o 
  -8   0   4       88.52       95.12      3.33 o 
  -7   0   4       96.05       99.41      2.34 o 
  -6   0   4     2527.30     2484.92     14.02 o 
  -5   0   4      727.18      692.88      5.30 o 
  -4   0   4       99.90      110.70      4.26 o 
  -3   0   4      502.91      597.04      5.21 o 
  -2   0   4     1846.73     1851.84     24.99 o 
  -1   0   4      153.61      165.55      1.86 o 
   0   0   4      173.02      196.16      3.03 o 
   1   0   4     1628.21     1624.70      8.08 o 
   2   0   4        0.63        3.57      0.62 o 
   3   0   4       44.51       52.95      3.54 o 
   4   0   4       33.15       41.56      3.53 o 
   5   0   4        5.36        6.00      0.93 o 
   6   0   4        0.86        1.05      0.33 o 
   7   0   4      218.36      210.35      6.60 o 
  -8   1   4       43.16       43.42      1.91 o 
  -7   1   4       61.34       67.45      2.55 o 
  -6   1   4      479.61      500.65      5.53 o 
  -5   1   4       62.72       56.53      1.51 o 
  -4   1   4      714.37      720.38      8.84 o 
  -3   1   4        2.13        1.39      0.32 o 
  -2   1   4     1151.43     1124.83      6.18 o 
  -1   1   4      207.03      189.10      4.24 o 
   0   1   4      210.64      204.43      6.88 o 
   1   1   4       18.42       22.98      0.95 o 
   2   1   4      211.40      212.62      4.06 o 
   3   1   4       79.66       85.93      4.97 o 
   4   1   4      444.03      429.29     22.27 o 
   5   1   4        1.60        1.24      0.46 o 
   6   1   4       54.51       54.73      2.54 o 
   7   1   4       78.76       78.45      4.01 o 
  -8   2   4       11.04        7.09      0.89 o 
  -7   2   4      146.37      154.28      2.83 o 
  -6   2   4       28.72       26.94      1.06 o 
  -5   2   4        1.30        1.64      0.24 o 
  -4   2   4      132.00      134.94      5.78 o 
  -3   2   4       39.08       40.11      1.53 o 
  -2   2   4      183.33      195.71      2.54 o 
  -1   2   4        0.00        0.33      0.14 o 
   0   2   4      338.93      311.40      4.89 o 
   1   2   4      545.49      508.60      9.25 o 
   2   2   4      221.36      207.67     10.85 o 
   3   2   4       21.42       25.45      1.69 o 
   4   2   4       21.70       23.24      1.51 o 
   5   2   4      433.38      434.44     11.28 o 
   6   2   4       26.22       28.24      2.21 o 
   7   2   4       31.67       32.85      3.09 o 
  -8   3   4        7.36        5.71      0.52 o 
  -7   3   4      112.46      112.23      2.62 o 
  -6   3   4      923.89      936.05      7.36 o 
  -5   3   4      137.87      145.41      3.34 o 
  -4   3   4       91.49       89.80      2.53 o 
  -3   3   4      939.88      924.35      7.49 o 
  -2   3   4       10.53        9.52      0.64 o 
  -1   3   4        3.11        8.66      0.71 o 
   0   3   4      541.28      546.27      8.49 o 
   1   3   4        1.76        2.80      0.34 o 
   2   3   4      547.89      519.22     10.73 o 
   3   3   4       15.85       12.30      1.29 o 
   4   3   4       41.99       47.29      3.75 o 
   5   3   4       10.98       12.96      1.89 o 
   6   3   4       46.16       49.19      2.73 o 
  -8   4   4      250.36      254.64      4.95 o 
  -7   4   4        0.54        0.38      0.23 o 
  -6   4   4        4.08        5.11      0.60 o 
  -5   4   4       73.38       70.81      1.79 o 
  -4   4   4       60.35       67.00      1.63 o 
  -3   4   4       62.30       61.23      1.99 o 
  -2   4   4        2.67        3.88      0.51 o 
  -1   4   4        0.10        0.53      0.24 o 
   0   4   4       98.38      104.14      2.41 o 
   1   4   4       16.30       14.05      0.78 o 
   2   4   4      120.12      114.96      2.82 o 
   3   4   4       74.34       70.32      3.22 o 
   4   4   4       45.97       41.38      3.17 o 
   5   4   4       62.77       70.11      4.80 o 
   6   4   4      295.53      263.33     13.99 o 
  -8   5   4      188.42      187.89      3.71 o 
  -7   5   4       41.32       39.02      1.76 o 
  -6   5   4        2.61        2.86      0.44 o 
  -5   5   4      392.40      373.56      4.89 o 
  -4   5   4       45.63       50.69      2.09 o 
  -3   5   4        1.47        2.81      0.36 o 
  -2   5   4      391.06      376.67      5.20 o 
  -1   5   4        0.06        0.18      0.27 o 
   0   5   4        7.20        4.68      0.60 o 
   1   5   4       51.76       48.50      1.88 o 
   2   5   4       77.51       71.33      3.12 o 
   3   5   4        2.69        1.77      0.79 o 
   4   5   4        4.95        3.63      0.67 o 
   5   5   4       87.68       90.56      3.79 o 
   6   5   4        2.77        2.44      0.51 o 
  -7   6   4      153.49      165.37      4.70 o 
  -6   6   4      113.32      116.87      2.96 o 
  -5   6   4      129.93      124.20      2.77 o 
  -4   6   4       26.01       23.44      1.33 o 
  -3   6   4        0.76        1.00      0.20 o 
  -2   6   4       11.14        9.02      0.75 o 
  -1   6   4        0.25        0.48      0.21 o 
   0   6   4        0.33        0.32      0.22 o 
   1   6   4       27.59       26.83      1.34 o 
   2   6   4       58.59       59.73      3.85 o 
   3   6   4      105.84      109.90      5.29 o 
   4   6   4       89.35       96.97      4.53 o 
   5   6   4        9.53        6.50      0.84 o 
  -7   7   4        0.31       -0.05      0.19 o 
  -6   7   4       32.30       33.91      1.91 o 
  -5   7   4        0.08        0.37      0.37 o 
  -4   7   4       10.86       12.33      0.97 o 
  -3   7   4      108.66      108.05      3.80 o 
  -2   7   4       21.06       22.57      1.78 o 
  -1   7   4       27.90       29.45      2.87 o 
   0   7   4       65.43       75.68      3.06 o 
   1   7   4       66.31       72.86      3.14 o 
   2   7   4       10.45       11.37      1.76 o 
   3   7   4        8.62        8.88      1.50 o 
   4   7   4       77.87       71.23      3.29 o 
  -6   8   4       14.58       16.05      1.95 o 
  -5   8   4       68.14       68.19      5.26 o 
  -4   8   4       50.55       52.49      3.74 o 
  -3   8   4       69.60       70.20      3.33 o 
  -2   8   4        0.14        0.23      0.34 o 
  -1   8   4       22.24       25.17      2.80 o 
   0   8   4       47.35       48.76      2.67 o 
   1   8   4       43.57       44.47      3.34 o 
   2   8   4       16.58       19.27      2.05 o 
   3   8   4       46.05       47.66      2.79 o 
  -5   9   4      159.18      140.26      6.10 o 
  -4   9   4      154.60      137.59      5.62 o 
  -3   9   4       15.96       18.16      2.29 o 
  -2   9   4       34.12       32.63      2.49 o 
  -1   9   4        2.30        1.96      0.55 o 
   0   9   4       92.78      104.05      8.04 o 
   1   9   4        3.97        4.13      0.87 o 
   2   9   4       46.44       46.32      2.46 o 
  -4  10   4       14.75       12.68      1.63 o 
  -3  10   4       25.36       21.13      2.19 o 
  -2  10   4      201.89      192.19      6.73 o 
  -1  10   4       86.02       82.70      4.34 o 
  -2 -10   5        3.15        4.00      0.60 o 
  -1 -10   5       90.96       85.00      3.24 o 
   0 -10   5       55.42       60.97      2.85 o 
   1 -10   5        0.88        1.01      0.39 o 
   2 -10   5      163.86      146.26      6.47 o 
   3 -10   5      164.15      150.59      6.30 o 
   4 -10   5      130.89      136.83      4.94 o 
  -3  -9   5       59.71       61.52      2.58 o 
  -2  -9   5       22.42       22.58      1.98 o 
  -1  -9   5        6.54        7.85      1.31 o 
   0  -9   5       70.37       77.44      4.06 o 
   1  -9   5      106.67      114.07      4.23 o 
   2  -9   5        4.22        2.57      1.16 o 
   3  -9   5       13.41        8.95      1.95 o 
   4  -9   5       82.68       81.28      5.01 o 
   5  -9   5        3.45        3.98      0.87 o 
  -4  -8   5       69.70       71.61      2.59 o 
  -3  -8   5      122.01      116.57      4.57 o 
  -2  -8   5      270.81      275.78      8.00 o 
  -1  -8   5       96.83       94.23      4.89 o 
   0  -8   5        2.05        2.31      0.81 o 
   1  -8   5       21.62       20.52      2.24 o 
   2  -8   5       40.35       41.33      4.60 o 
   3  -8   5       34.02       32.51      4.10 o 
   4  -8   5        0.33        1.50      0.94 o 
   5  -8   5      199.35      204.25      7.83 o 
   6  -8   5        6.09        5.95      0.60 o 
  -5  -7   5       16.16       16.08      1.09 o 
  -4  -7   5      119.42      116.59      6.47 o 
  -3  -7   5        1.63        1.40      0.45 o 
  -2  -7   5      219.81      210.40      5.11 o 
  -1  -7   5      314.00      293.47      5.91 o 
   0  -7   5       25.68       24.59      1.68 o 
   1  -7   5       14.59       15.76      1.02 o 
   2  -7   5      734.67      734.79     13.45 o 
   3  -7   5       38.51       41.61      4.68 o 
   4  -7   5       65.50       64.66      5.58 o 
   5  -7   5      121.04      118.69      4.26 o 
   6  -7   5      118.12      117.99      3.34 o 
  -6  -6   5        1.41        0.87      0.30 o 
  -5  -6   5       51.69       63.14      3.01 o 
  -4  -6   5        3.37        2.87      0.55 o 
  -3  -6   5       53.35       54.11      2.02 o 
  -2  -6   5       49.07       54.49      2.13 o 
  -1  -6   5      507.65      472.08     14.09 o 
   0  -6   5       45.82       41.03      1.46 o 
   1  -6   5       44.98       48.49      1.56 o 
   2  -6   5       25.29       22.80      1.13 o 
   3  -6   5      605.49      607.42      8.04 o 
   4  -6   5        5.39        2.72      0.65 o 
   5  -6   5      118.10      113.09      4.43 o 
   6  -6   5        8.31        8.08      1.00 o 
   7  -6   5      234.88      220.08     15.77 o 
  -6  -5   5      176.44      178.41      4.83 o 
  -5  -5   5        6.11        5.49      1.09 o 
  -4  -5   5        8.16        8.16      0.81 o 
  -3  -5   5      196.30      191.51      3.24 o 
  -2  -5   5      199.30      215.19      4.77 o 
  -1  -5   5       78.68       81.56      4.34 o 
   0  -5   5      959.91      904.33      9.21 o 
   1  -5   5       28.74       20.81      1.39 o 
   2  -5   5      409.80      417.24      6.03 o 
   3  -5   5      159.81      145.75      4.89 o 
   4  -5   5       34.66       34.75      3.73 o 
   5  -5   5      184.38      178.65      7.59 o 
   6  -5   5      345.84      339.61      6.69 o 
   7  -5   5        0.15        0.64      1.07 o 
  -7  -4   5       37.61       39.97      1.85 o 
  -6  -4   5       12.25       12.24      1.50 o 
  -5  -4   5       41.24       43.04      3.18 o 
  -4  -4   5        5.84        4.04      0.74 o 
  -3  -4   5      259.97      242.26      4.00 o 
  -2  -4   5        1.34        1.43      0.61 o 
  -1  -4   5      177.22      174.79      5.73 o 
   0  -4   5      512.82      504.04      6.25 o 
   1  -4   5      748.90      740.22     35.21 o 
   2  -4   5       40.24       49.23      2.25 o 
   3  -4   5      248.90      228.62      6.49 o 
   4  -4   5       30.73       29.29      1.63 o 
   5  -4   5       88.52       86.91      5.13 o 
   6  -4   5       46.73       45.80      3.58 o 
   7  -4   5        0.17        0.41      0.27 o 
  -7  -3   5        3.95        5.65      0.87 o 
  -6  -3   5        2.25        3.89      0.99 o 
  -5  -3   5        5.92        4.70      0.81 o 
  -4  -3   5       31.31       24.94      1.42 o 
  -3  -3   5        9.56       10.44      1.19 o 
  -2  -3   5     1038.04     1045.44     11.87 o 
  -1  -3   5      161.35      161.65      2.90 o 
   0  -3   5       54.85       57.35      3.58 o 
   1  -3   5       18.11        9.90      0.89 o 
   2  -3   5        4.23        3.83      0.64 o 
   3  -3   5      410.35      425.67      8.72 o 
   4  -3   5        8.83        6.86      0.78 o 
   5  -3   5     1428.20     1367.87     13.82 o 
   6  -3   5        0.10       -0.30      0.77 o 
   7  -3   5       33.57       32.44      1.55 o 
  -7  -2   5        0.06        0.23      0.39 o 
  -6  -2   5        4.89        4.81      0.72 o 
  -5  -2   5      190.74      208.74      3.21 o 
  -4  -2   5       16.23       18.48      0.84 o 
  -3  -2   5       40.67       45.83      1.29 o 
  -2  -2   5      240.88      218.65      4.21 o 
  -1  -2   5       54.01       57.83      1.71 o 
   0  -2   5        0.20        1.40      0.28 o 
   1  -2   5     1865.99     1898.04     11.17 o 
   2  -2   5      590.67      613.58     18.47 o 
   3  -2   5      338.50      342.14      5.72 o 
   4  -2   5      617.95      610.11      7.04 o 
   5  -2   5     1121.41     1107.16     12.17 o 
   6  -2   5      254.11      246.56      8.15 o 
   7  -2   5       13.23       12.67      1.04 o 
  -7  -1   5        0.60        1.63      0.42 o 
  -6  -1   5       17.31       19.99      1.50 o 
  -5  -1   5       53.99       56.47      1.52 o 
  -4  -1   5      114.36      108.99      3.51 o 
  -3  -1   5       34.65       37.02      1.45 o 
  -2  -1   5        0.21        0.36      0.16 o 
  -1  -1   5      534.94      527.11      5.12 o 
   0  -1   5      190.63      219.31      3.55 o 
   1  -1   5      848.43      945.26     16.66 o 
   2  -1   5      680.12      681.82     11.45 o 
   3  -1   5       10.79       17.15      1.38 o 
   4  -1   5      397.32      405.60     10.53 o 
   5  -1   5      760.90      738.60     14.70 o 
   6  -1   5        3.69        3.95      1.08 o 
   7  -1   5        7.61        6.70      1.19 o 
  -7   0   5      219.72      236.70      4.26 o 
  -6   0   5       62.90       72.76      1.98 o 
  -5   0   5       95.46       90.73      1.82 o 
  -4   0   5      181.54      177.44      6.67 o 
  -3   0   5     1354.98     1470.95     62.33 o 
  -2   0   5     1316.72     1392.36      9.80 o 
  -1   0   5       19.13       18.41      0.72 o 
   0   0   5      124.75      157.88      3.47 o 
   1   0   5      755.01      847.93     10.07 o 
   2   0   5       52.00       47.22      2.03 o 
   3   0   5      108.20      113.86      5.19 o 
   4   0   5      341.04      335.06     17.16 o 
   5   0   5      451.40      455.26     11.83 o 
   6   0   5      189.28      181.69      4.52 o 
   7   0   5       58.92       58.70      3.20 o 
  -7   1   5        8.61        8.51      0.69 o 
  -6   1   5       66.84       59.81      1.83 o 
  -5   1   5      238.81      250.89      2.76 o 
  -4   1   5        5.95        8.70      1.96 o 
  -3   1   5      212.69      194.49      6.57 o 
  -2   1   5      544.55      591.79      4.57 o 
  -1   1   5       56.25       63.56      1.47 o 
   0   1   5      221.68      204.65      6.45 o 
   1   1   5     1500.05     1532.16     13.39 o 
   2   1   5        3.00        2.33      0.63 o 
   3   1   5      211.16      184.86      7.25 o 
   4   1   5       26.78       28.44      1.70 o 
   5   1   5       66.45       67.04      4.62 o 
   6   1   5      115.51      108.41      3.25 o 
   7   1   5       18.25       15.16      1.50 o 
  -7   2   5      458.82      481.98      5.13 o 
  -6   2   5       27.45       27.90      1.24 o 
  -5   2   5       76.30       68.02      1.53 o 
  -4   2   5       75.45       91.35      2.87 o 
  -3   2   5      295.43      327.46      5.55 o 
  -2   2   5      351.70      338.34     12.36 o 
  -1   2   5       48.80       52.21      1.44 o 
   0   2   5      804.51      807.36      8.81 o 
   1   2   5     1153.78     1155.73     37.04 o 
   2   2   5      467.77      473.22     14.03 o 
   3   2   5       29.74       30.00      2.04 o 
   4   2   5      356.86      371.71     19.23 o 
   5   2   5        1.05        1.47      0.77 o 
   6   2   5        0.17       -0.03      0.22 o 
   7   2   5        4.42        3.47      0.59 o 
  -7   3   5      704.00      714.26      6.39 o 
  -6   3   5        0.02        0.57      0.26 o 
  -5   3   5       34.54       33.94      1.31 o 
  -4   3   5      133.27      148.61      2.25 o 
  -3   3   5      537.12      548.54      5.60 o 
  -2   3   5      111.17       97.90      2.17 o 
  -1   3   5      587.07      613.22     12.47 o 
   0   3   5      447.67      423.64      8.38 o 
   1   3   5      446.84      431.75     13.20 o 
   2   3   5      634.86      619.05     27.49 o 
   3   3   5      102.72      108.92      3.42 o 
   4   3   5        0.63        0.62      0.50 o 
   5   3   5       61.97       61.27      2.60 o 
   6   3   5        1.70        2.06      0.42 o 
  -7   4   5       16.10       17.81      1.00 o 
  -6   4   5       42.77       42.89      1.62 o 
  -5   4   5      213.68      208.50      3.63 o 
  -4   4   5      251.71      249.50      3.10 o 
  -3   4   5       39.96       40.83      1.46 o 
  -2   4   5      100.15       92.41      2.54 o 
  -1   4   5       32.40       30.12      1.20 o 
   0   4   5      221.20      221.94      3.89 o 
   1   4   5       60.03       64.37      2.64 o 
   2   4   5      442.25      420.66      7.25 o 
   3   4   5       63.82       67.55      4.08 o 
   4   4   5      178.75      174.00      6.53 o 
   5   4   5       33.33       28.91      1.64 o 
   6   4   5       35.69       34.02      2.26 o 
  -7   5   5      148.79      136.61      3.26 o 
  -6   5   5       53.44       56.60      1.81 o 
  -5   5   5        5.56        5.52      0.66 o 
  -4   5   5        1.19        2.24      0.51 o 
  -3   5   5       74.81       76.08      1.81 o 
  -2   5   5       63.21       68.02      1.57 o 
  -1   5   5       36.83       30.90      1.38 o 
   0   5   5       76.31       78.31      2.10 o 
   1   5   5       88.97       88.64      2.69 o 
   2   5   5       29.01       27.03      2.56 o 
   3   5   5       37.50       39.39      3.20 o 
   4   5   5       14.85       14.35      1.26 o 
   5   5   5       84.38       73.61      2.10 o 
  -7   6   5      237.19      254.46      5.42 o 
  -6   6   5        5.06        4.07      0.54 o 
  -5   6   5      140.52      132.12      3.43 o 
  -4   6   5      551.75      533.75     11.82 o 
  -3   6   5      266.23      266.30      6.12 o 
  -2   6   5        9.85       11.88      0.82 o 
  -1   6   5       20.64       20.31      1.18 o 
   0   6   5       52.46       50.48      1.90 o 
   1   6   5       46.16       43.63      2.44 o 
   2   6   5       64.82       66.71      4.16 o 
   3   6   5        0.42        0.70      0.56 o 
   4   6   5       77.36       88.12      4.05 o 
  -6   7   5       10.32       14.22      1.17 o 
  -5   7   5        3.96        3.42      0.54 o 
  -4   7   5        0.03        0.26      0.40 o 
  -3   7   5       46.74       48.34      3.29 o 
  -2   7   5       56.03       57.35      2.93 o 
  -1   7   5       19.52       18.19      2.44 o 
   0   7   5       66.25       71.82      4.63 o 
   1   7   5      147.29      146.00     11.48 o 
   2   7   5       26.24       28.56      2.67 o 
   3   7   5       45.77       53.87      3.31 o 
   4   7   5       82.72       79.90      3.04 o 
  -6   8   5       14.42       13.79      1.58 o 
  -5   8   5        0.45        1.25      0.88 o 
  -4   8   5        8.46        9.88      1.08 o 
  -3   8   5      176.28      177.42     13.22 o 
  -2   8   5       31.75       31.82      2.16 o 
  -1   8   5        9.08        8.81      1.79 o 
   0   8   5       37.48       38.16      2.17 o 
   1   8   5       99.62      114.27      4.93 o 
   2   8   5      166.97      172.23      5.67 o 
   3   8   5        1.63        1.54      0.50 o 
  -5   9   5       37.54       33.61      2.51 o 
  -4   9   5       94.21       81.89      3.17 o 
  -3   9   5        8.79        6.69      1.41 o 
  -2   9   5       32.30       29.99      1.89 o 
  -1   9   5       84.75       82.43      6.87 o 
   0   9   5       77.23       76.52      5.15 o 
   1   9   5        6.20        6.08      0.89 o 
   2   9   5       36.10       34.76      1.76 o 
  -3  10   5        1.03        1.15      0.63 o 
  -1 -10   6      111.83      113.11      3.33 o 
   0 -10   6      123.41      115.28      3.56 o 
   1 -10   6       23.71       17.83      1.26 o 
   2 -10   6       42.33       45.81      2.84 o 
   3 -10   6       27.36       27.19      2.14 o 
  -3  -9   6       49.52       46.67      1.95 o 
  -2  -9   6      344.77      319.69      6.92 o 
  -1  -9   6       87.83       91.05      4.15 o 
   0  -9   6       30.12       36.16      2.71 o 
   1  -9   6      163.72      164.35      5.53 o 
   2  -9   6      362.68      322.38     11.07 o 
   3  -9   6      106.08       93.11      5.70 o 
   4  -9   6        1.91        1.63      0.78 o 
   5  -9   6      101.01      121.32      3.81 o 
  -3  -8   6        7.92        9.67      1.24 o 
  -2  -8   6       16.02       16.24      1.29 o 
  -1  -8   6        9.31       11.28      1.12 o 
   0  -8   6       72.39       75.88      4.46 o 
   1  -8   6        2.22        2.88      0.91 o 
   2  -8   6       37.26       40.91      2.37 o 
   3  -8   6        0.99        1.85      1.01 o 
   4  -8   6        1.54        2.40      0.99 o 
   5  -8   6       13.71       10.95      1.60 o 
  -4  -7   6       66.41       59.78      2.77 o 
  -3  -7   6       41.96       45.18      2.25 o 
  -2  -7   6       11.61        9.05      1.11 o 
  -1  -7   6       68.70       68.09      2.94 o 
   0  -7   6       13.61       18.35      2.26 o 
   1  -7   6       75.97       71.20      4.22 o 
   2  -7   6        0.47        1.07      0.49 o 
   3  -7   6        1.80        1.33      0.83 o 
   4  -7   6        0.86        1.17      0.97 o 
   5  -7   6        8.65        7.48      1.11 o 
   6  -7   6      104.01      110.49      2.73 o 
  -5  -6   6        0.90        1.65      0.50 o 
  -4  -6   6      199.72      198.54      4.42 o 
  -3  -6   6      235.78      236.31      5.51 o 
  -2  -6   6      297.87      283.19      6.15 o 
  -1  -6   6       20.39       18.02      1.66 o 
   0  -6   6        0.25       -0.25      0.44 o 
   1  -6   6        2.44        2.48      0.48 o 
   2  -6   6       31.85       33.00      1.48 o 
   3  -6   6       37.99       32.80      2.92 o 
   4  -6   6        8.46        7.10      1.36 o 
   5  -6   6       16.52       13.70      1.51 o 
   6  -6   6       47.46       49.32      2.22 o 
  -6  -5   6        0.80        2.98      0.61 o 
  -5  -5   6      126.64      130.70      4.91 o 
  -4  -5   6       44.75       47.75      2.42 o 
  -3  -5   6      281.62      262.93      4.54 o 
  -2  -5   6      128.69      123.41      3.84 o 
  -1  -5   6      113.35      106.29      3.69 o 
   0  -5   6       28.00       28.76      1.72 o 
   1  -5   6       70.32       77.08      2.19 o 
   2  -5   6        5.34        7.50      0.73 o 
   3  -5   6      115.03      115.15      3.43 o 
   4  -5   6       88.73       81.13      5.97 o 
   5  -5   6       43.03       41.87      3.73 o 
   6  -5   6       37.10       36.63      2.07 o 
   7  -5   6       27.45       26.42      1.12 o 
  -7  -4   6      125.41      135.73      2.96 o 
  -6  -4   6      480.37      528.49      9.33 o 
  -5  -4   6       63.91       67.46      2.86 o 
  -4  -4   6      173.37      166.08      4.65 o 
  -3  -4   6      234.91      236.93      4.99 o 
  -2  -4   6       47.68       43.75      2.08 o 
  -1  -4   6       67.08       54.99      3.83 o 
   0  -4   6      421.23      430.90     14.78 o 
   1  -4   6       14.39       10.10      1.01 o 
   2  -4   6      335.21      331.53     10.28 o 
   3  -4   6       16.42       14.90      1.36 o 
   4  -4   6      184.67      190.62      8.84 o 
   5  -4   6       72.42       70.06      4.76 o 
   6  -4   6       48.20       47.29      3.48 o 
   7  -4   6       34.75       33.75      1.39 o 
  -7  -3   6      123.34      120.61      3.58 o 
  -6  -3   6       54.70       57.37      3.42 o 
  -5  -3   6        3.97        4.73      0.90 o 
  -4  -3   6        1.54        2.29      0.63 o 
  -3  -3   6      751.65      734.87     22.38 o 
  -2  -3   6       43.36       48.59      2.95 o 
  -1  -3   6       67.90       75.70      2.32 o 
   0  -3   6        1.44        0.69      0.31 o 
   1  -3   6      393.36      399.77     10.56 o 
   2  -3   6      139.56      143.31      5.26 o 
   3  -3   6        0.21        1.01      0.36 o 
   4  -3   6       40.37       36.92      2.29 o 
   5  -3   6        1.60        1.59      0.52 o 
   6  -3   6      177.00      180.14      6.03 o 
   7  -3   6       54.04       55.22      1.81 o 
  -7  -2   6        9.45       11.08      1.26 o 
  -6  -2   6      389.53      385.38      9.36 o 
  -5  -2   6      184.25      192.37      4.94 o 
  -4  -2   6       28.01       25.56      1.23 o 
  -3  -2   6       83.79       81.05      6.99 o 
  -2  -2   6      784.35      738.74     18.28 o 
  -1  -2   6      169.54      165.65      3.04 o 
   0  -2   6      415.09      430.76      4.27 o 
   1  -2   6        4.75        5.17      0.90 o 
   2  -2   6      147.63      162.42      3.71 o 
   3  -2   6       27.53       26.18      1.40 o 
   4  -2   6       41.28       47.49      2.06 o 
   5  -2   6      118.32      118.62      4.08 o 
   6  -2   6        6.28        5.48      1.16 o 
   7  -2   6      173.78      154.22      2.87 o 
  -7  -1   6       13.65       15.54      1.03 o 
  -6  -1   6        6.03        6.52      0.84 o 
  -5  -1   6      208.11      217.17      5.28 o 
  -4  -1   6        0.72        1.41      0.30 o 
  -3  -1   6      221.28      206.00     19.27 o 
  -2  -1   6       54.25       48.87      1.68 o 
  -1  -1   6        8.99        6.21      0.74 o 
   0  -1   6      202.57      204.58      2.66 o 
   1  -1   6       66.56       63.03      1.45 o 
   2  -1   6      254.77      262.52      6.71 o 
   3  -1   6       14.27       12.37      1.25 o 
   4  -1   6     1689.64     1723.65     52.09 o 
   5  -1   6       18.53       20.21      1.68 o 
   6  -1   6        1.03        0.97      0.51 o 
   7  -1   6      196.45      210.41      5.25 o 
  -7   0   6       34.28       34.49      2.38 o 
  -6   0   6       11.30       13.24      0.83 o 
  -5   0   6      296.24      281.48      3.81 o 
  -4   0   6      466.88      432.71      5.30 o 
  -3   0   6       15.32       12.50      0.92 o 
  -2   0   6      393.40      426.57      4.58 o 
  -1   0   6       87.94       93.71      1.79 o 
   0   0   6      165.04      219.12      3.80 o 
   1   0   6      202.95      219.07      3.34 o 
   2   0   6        0.60        0.09      0.33 o 
   3   0   6      271.49      279.24      5.82 o 
   4   0   6     1325.90     1327.80     20.59 o 
   5   0   6        0.60        1.19      0.78 o 
   6   0   6        2.32        1.96      0.72 o 
   7   0   6       49.57       59.60      2.72 o 
  -7   1   6      264.99      289.53      6.55 o 
  -6   1   6       29.83       32.53      1.33 o 
  -5   1   6      134.72      129.23      2.30 o 
  -4   1   6      352.71      330.78      3.74 o 
  -3   1   6      118.47      131.92      3.35 o 
  -2   1   6       83.90       86.84      2.09 o 
  -1   1   6      248.75      230.06      2.85 o 
   0   1   6      243.75      247.47      2.99 o 
   1   1   6       47.73       56.71      2.21 o 
   2   1   6        0.11        0.49      0.28 o 
   3   1   6      267.64      258.78      4.54 o 
   4   1   6       61.77       59.55      2.64 o 
   5   1   6       17.94       21.04      2.59 o 
   6   1   6       19.43       20.16      2.16 o 
   7   1   6        4.04        4.43      0.67 o 
  -7   2   6       95.11       98.18      4.48 o 
  -6   2   6        0.47        0.35      0.17 o 
  -5   2   6        3.65        4.71      0.59 o 
  -4   2   6      517.11      529.46      4.22 o 
  -3   2   6     1399.64     1358.13     23.47 o 
  -2   2   6       10.92        7.74      0.60 o 
  -1   2   6      150.48      162.20      2.87 o 
   0   2   6      161.87      200.21      2.99 o 
   1   2   6        0.07        0.49      0.30 o 
   2   2   6       61.55       64.98      2.71 o 
   3   2   6      866.42      879.60      8.85 o 
   4   2   6     1073.86     1049.21     15.75 o 
   5   2   6        0.08        0.48      0.57 o 
   6   2   6        5.92        7.59      1.21 o 
  -7   3   6        0.11       -0.20      0.46 o 
  -6   3   6      238.96      248.60      4.17 o 
  -5   3   6       18.47       17.90      1.05 o 
  -4   3   6        2.91        1.87      0.32 o 
  -3   3   6      252.34      259.81      3.31 o 
  -2   3   6      420.65      430.71      5.52 o 
  -1   3   6        0.29        0.42      0.27 o 
   0   3   6      543.93      562.75      7.82 o 
   1   3   6      214.02      220.84      8.41 o 
   2   3   6       53.48       55.59      2.11 o 
   3   3   6        0.33       -0.10      0.30 o 
   4   3   6      337.56      336.60      9.05 o 
   5   3   6       17.16       18.67      2.17 o 
   6   3   6       22.11       25.60      1.81 o 
  -7   4   6       42.20       36.88      2.49 o 
  -6   4   6       34.22       36.30      1.98 o 
  -5   4   6       55.75       55.83      1.88 o 
  -4   4   6       70.04       72.98      1.83 o 
  -3   4   6        3.91        3.54      0.34 o 
  -2   4   6      457.83      470.06      9.53 o 
  -1   4   6      276.95      303.59      8.95 o 
   0   4   6       63.28       79.54      1.95 o 
   1   4   6     1083.96     1055.19      9.07 o 
   2   4   6        7.08        6.70      0.91 o 
   3   4   6       12.89       11.68      1.22 o 
   4   4   6        3.65        5.04      1.14 o 
   5   4   6        3.47        2.62      0.74 o 
  -7   5   6       51.15       46.41      2.38 o 
  -6   5   6        0.33        0.31      0.29 o 
  -5   5   6      159.04      165.25      3.87 o 
  -4   5   6      643.41      624.41      7.62 o 
  -3   5   6        1.22        1.44      0.36 o 
  -2   5   6      153.21      160.40      2.97 o 
  -1   5   6        6.97        5.95      0.76 o 
   0   5   6       77.86       76.67      1.99 o 
   1   5   6       91.54       91.43      3.32 o 
   2   5   6      370.93      377.82      9.76 o 
   3   5   6      345.28      362.96      6.40 o 
   4   5   6       42.52       43.21      3.42 o 
   5   5   6       16.62       17.43      1.19 o 
  -6   6   6      286.15      270.34     14.80 o 
  -5   6   6      114.41      113.82      3.07 o 
  -4   6   6      100.98      100.91      3.36 o 
  -3   6   6       35.34       31.55      2.20 o 
  -2   6   6       37.37       35.86      2.36 o 
  -1   6   6      416.42      406.33     11.85 o 
   0   6   6        0.26        0.59      0.39 o 
   1   6   6        1.52        2.28      0.89 o 
   2   6   6       88.09       89.20      4.75 o 
   3   6   6       89.17       93.64      4.60 o 
   4   6   6        0.19        0.84      0.45 o 
  -6   7   6        0.38        0.86      0.58 o 
  -5   7   6        0.27        0.86      0.47 o 
  -4   7   6      152.76      154.98      3.95 o 
  -3   7   6        0.49        1.05      0.80 o 
  -2   7   6        3.64        3.79      0.84 o 
  -1   7   6       47.35       45.61      4.08 o 
   0   7   6      191.32      198.65     26.29 o 
   1   7   6       43.31       45.18      3.31 o 
   2   7   6        9.83       11.56      1.62 o 
   3   7   6        1.32        0.84      0.51 o 
  -5   8   6      162.28      150.91      5.82 o 
  -4   8   6      209.90      196.36      4.68 o 
  -3   8   6      181.49      188.14      4.87 o 
  -2   8   6        3.90        3.40      0.75 o 
  -1   8   6        0.08        0.12      0.38 o 
   0   8   6       40.76       44.98      2.79 o 
   1   8   6       14.27       15.12      1.66 o 
   2   8   6       39.13       39.08      2.40 o 
  -4   9   6       41.20       32.96      2.52 o 
  -3   9   6      115.02      101.60      2.95 o 
  -2   9   6       24.33       24.54      2.00 o 
  -1   9   6       26.85       24.11      2.06 o 
   0   9   6       51.64       54.63      3.00 o 
   1   9   6       54.23       61.95      2.81 o 
   0 -10   7       35.22       38.31      1.70 o 
  -2  -9   7       74.53       70.54      2.88 o 
  -1  -9   7        7.60        6.21      1.03 o 
   0  -9   7      278.88      285.27      7.06 o 
   1  -9   7      251.28      269.25      6.54 o 
   2  -9   7      527.70      582.52     12.33 o 
   3  -9   7      212.85      235.83      7.46 o 
   4  -9   7      137.28      152.81      4.91 o 
  -3  -8   7        4.39        3.08      0.65 o 
  -2  -8   7        2.42        4.68      0.68 o 
  -1  -8   7        0.95        1.14      0.39 o 
   0  -8   7       18.35       22.20      2.39 o 
   1  -8   7      254.89      274.12      7.92 o 
   2  -8   7        5.94        7.36      0.94 o 
   3  -8   7        9.51        8.58      1.62 o 
   4  -8   7      104.77      120.69      5.28 o 
   5  -8   7      166.17      180.30      4.98 o 
  -4  -7   7        1.58        1.06      0.36 o 
  -3  -7   7      262.62      250.07      5.03 o 
  -2  -7   7       18.87       15.76      1.42 o 
  -1  -7   7       85.17       85.29      3.33 o 
   0  -7   7        7.89        8.33      1.58 o 
   1  -7   7      855.54      871.50     15.00 o 
   2  -7   7       32.96       44.29      2.53 o 
   3  -7   7      122.12      131.05      7.20 o 
   4  -7   7       60.22       74.41      4.91 o 
   5  -7   7       13.05       11.92      1.03 o 
   6  -7   7       55.81       52.58      2.25 o 
  -5  -6   7        3.66        4.83      0.67 o 
  -4  -6   7       17.76       16.44      0.95 o 
  -3  -6   7      160.89      138.46      4.15 o 
  -2  -6   7        0.09        0.09      0.32 o 
  -1  -6   7      311.09      304.22      9.18 o 
   0  -6   7      823.30      785.87     14.52 o 
   1  -6   7      105.30      104.22      7.00 o 
   2  -6   7       91.53       92.74      3.76 o 
   3  -6   7      286.11      263.13     23.85 o 
   4  -6   7        0.19        0.67      0.42 o 
   5  -6   7       55.27       60.40      2.76 o 
   6  -6   7       57.47       56.23      1.97 o 
  -6  -5   7       39.21       47.08      1.94 o 
  -5  -5   7       23.85       24.29      1.97 o 
  -4  -5   7        2.33        1.89      0.52 o 
  -3  -5   7      177.72      145.81      3.39 o 
  -2  -5   7       25.48       21.84      2.35 o 
  -1  -5   7       22.65       17.61      2.14 o 
   0  -5   7      737.03      695.82     13.08 o 
   1  -5   7      658.80      585.09     18.71 o 
   2  -5   7       10.44       10.02      0.83 o 
   3  -5   7       34.82       33.24      4.21 o 
   4  -5   7      320.86      287.52     11.16 o 
   5  -5   7       46.72       51.28      2.79 o 
   6  -5   7        1.26        1.94      0.46 o 
  -6  -4   7       24.72       40.26      2.36 o 
  -5  -4   7       16.20       18.02      1.42 o 
  -4  -4   7      246.15      213.20      5.27 o 
  -3  -4   7      265.30      212.84      4.87 o 
  -2  -4   7      152.44      132.61      5.26 o 
  -1  -4   7        3.62        3.56      0.66 o 
   0  -4   7       13.79       22.75      8.54 o 
   1  -4   7      201.09      190.83      5.68 o 
   2  -4   7       26.14       27.98      1.60 o 
   3  -4   7      120.86      125.02      5.46 o 
   4  -4   7      440.94      451.80     13.67 o 
   5  -4   7       13.16       11.28      1.91 o 
   6  -4   7       39.19       37.03      2.20 o 
  -7  -3   7       26.54       29.05      1.53 o 
  -6  -3   7       19.24       14.38      1.63 o 
  -5  -3   7       76.63       79.96      3.14 o 
  -4  -3   7      106.08       94.91      3.59 o 
  -3  -3   7       30.92       26.25      1.46 o 
  -2  -3   7       23.40       19.93      1.44 o 
  -1  -3   7       82.76       82.15      3.13 o 
   0  -3   7       52.72       58.56      2.74 o 
   1  -3   7      275.98      290.22      8.12 o 
   2  -3   7       69.25       70.88      2.40 o 
   3  -3   7       79.90       88.28      2.97 o 
   4  -3   7        8.74        9.09      1.93 o 
   5  -3   7       18.34       14.08      2.07 o 
   6  -3   7        4.96        4.37      1.04 o 
   7  -3   7       33.72       30.48      1.61 o 
  -7  -2   7      381.90      421.70      6.88 o 
  -6  -2   7        4.17        2.74      0.85 o 
  -5  -2   7        1.87        3.46      0.69 o 
  -4  -2   7       10.01        7.81      0.81 o 
  -3  -2   7       51.11       42.42      2.59 o 
  -2  -2   7       58.19       67.23      2.61 o 
  -1  -2   7        6.80        6.88      0.66 o 
   0  -2   7        5.49        5.05      0.59 o 
   1  -2   7       97.46      106.52      3.43 o 
   2  -2   7      512.71      540.38     13.41 o 
   3  -2   7       15.88       24.02      2.70 o 
   4  -2   7      162.73      173.60      5.12 o 
   5  -2   7       50.36       49.67      2.54 o 
   6  -2   7       14.14       13.34      1.53 o 
  -7  -1   7       48.73       61.47      2.87 o 
  -6  -1   7      125.31      128.00      5.38 o 
  -5  -1   7       57.12       58.83      2.78 o 
  -4  -1   7        1.05        0.40      0.19 o 
  -3  -1   7       75.51       66.48      2.35 o 
  -2  -1   7       19.80       21.01      1.01 o 
  -1  -1   7      720.12      705.36     10.23 o 
   0  -1   7       82.62       78.77      2.23 o 
   1  -1   7      258.73      281.47      4.57 o 
   2  -1   7      103.86      112.96      5.51 o 
   3  -1   7      157.03      165.34      5.72 o 
   4  -1   7       43.47       45.85      3.83 o 
   5  -1   7      313.05      309.97      6.35 o 
   6  -1   7       10.97       10.54      1.43 o 
  -7   0   7       65.16       55.25      2.80 o 
  -6   0   7       77.95       75.08      2.99 o 
  -5   0   7        6.15        5.68      0.89 o 
  -4   0   7      101.64       93.29      2.63 o 
  -3   0   7       96.17      102.33      2.73 o 
  -2   0   7       82.53       93.63      2.30 o 
  -1   0   7      113.08      126.63      3.83 o 
   0   0   7      629.52      613.50      5.65 o 
   1   0   7      177.59      169.45      3.96 o 
   2   0   7        4.07        3.86      0.69 o 
   3   0   7      430.50      427.79      7.35 o 
   4   0   7      189.13      204.84      7.68 o 
   5   0   7       80.29       85.26      3.25 o 
   6   0   7      297.28      307.26      7.63 o 
  -7   1   7        1.16        1.29      0.47 o 
  -6   1   7        2.30        1.01      0.42 o 
  -5   1   7      133.22      112.01      5.52 o 
  -4   1   7        3.66        3.44      0.57 o 
  -3   1   7      149.98      146.31      3.07 o 
  -2   1   7       38.12       31.08      1.34 o 
  -1   1   7      293.55      300.06      7.54 o 
   0   1   7        0.51        1.00      0.33 o 
   1   1   7        0.91        1.48      0.43 o 
   2   1   7       78.50       78.97      2.11 o 
   3   1   7      567.89      565.34      8.60 o 
   4   1   7      177.84      195.32      7.15 o 
   5   1   7       29.15       28.01      2.80 o 
   6   1   7        7.14        8.54      1.25 o 
  -7   2   7        4.78        5.89      1.07 o 
  -6   2   7        3.16        2.99      0.64 o 
  -5   2   7      168.26      151.93      6.90 o 
  -4   2   7        0.69        0.76      0.27 o 
  -3   2   7       32.27       40.79      1.86 o 
  -2   2   7       32.80       27.09      1.57 o 
  -1   2   7       23.75       22.03      1.04 o 
   0   2   7        4.76        3.68      0.47 o 
   1   2   7      432.55      447.91      7.70 o 
   2   2   7        0.36        0.03      0.45 o 
   3   2   7      978.21      960.00     11.05 o 
   4   2   7      108.50      114.44      5.21 o 
   5   2   7       62.38       63.34      3.98 o 
   6   2   7      167.84      193.85      5.07 o 
  -7   3   7       88.22       87.17      3.78 o 
  -6   3   7        2.61        3.46      0.97 o 
  -5   3   7        8.93        8.66      0.83 o 
  -4   3   7      172.81      164.83      4.38 o 
  -3   3   7        1.37        1.09      0.32 o 
  -2   3   7        8.26        7.76      0.60 o 
  -1   3   7       47.93       51.29      1.66 o 
   0   3   7        8.66        9.48      0.78 o 
   1   3   7        1.67        2.68      0.42 o 
   2   3   7       59.30       55.60      2.56 o 
   3   3   7       94.56       98.03      3.53 o 
   4   3   7       14.09       13.53      1.75 o 
   5   3   7        6.12        7.56      1.28 o 
  -7   4   7        1.37        2.32      0.59 o 
  -6   4   7        3.14        3.02      0.91 o 
  -5   4   7       41.82       48.91      2.06 o 
  -4   4   7      107.48      111.30      3.61 o 
  -3   4   7        5.43        5.07      0.47 o 
  -2   4   7      111.07      112.90      2.23 o 
  -1   4   7      422.98      437.31     15.68 o 
   0   4   7        8.89       12.59      1.23 o 
   1   4   7       25.01       27.52      1.84 o 
   2   4   7     1749.17     1661.12     20.37 o 
   3   4   7     1259.36     1299.77     12.73 o 
   4   4   7       10.85       12.52      1.61 o 
   5   4   7      157.43      159.22      4.51 o 
  -7   5   7       20.61       15.80      1.24 o 
  -6   5   7        1.23        1.33      0.60 o 
  -5   5   7        0.10        0.41      0.47 o 
  -4   5   7       16.94       17.56      1.73 o 
  -3   5   7       75.01       78.98      2.97 o 
  -2   5   7        5.59        7.66      1.14 o 
  -1   5   7       28.48       68.73      5.26 o 
   0   5   7        4.05        3.38      0.90 o 
   1   5   7       32.59       33.28      2.87 o 
   2   5   7        0.22        0.49      0.53 o 
   3   5   7       62.27       78.39      2.83 o 
   4   5   7       67.54       67.46      3.18 o 
  -6   6   7        4.61        5.14      0.89 o 
  -5   6   7        0.73        0.61      0.37 o 
  -4   6   7        0.02        0.45      0.43 o 
  -3   6   7       10.45       12.20      1.19 o 
  -2   6   7      114.14      112.32      4.25 o 
  -1   6   7        2.59        4.39      1.41 o 
   0   6   7       59.22       62.52      3.72 o 
   1   6   7      127.56      126.82      5.51 o 
   2   6   7       19.34       20.82      2.23 o 
   3   6   7      100.55      102.91      4.35 o 
  -5   7   7      155.66      151.74      6.10 o 
  -4   7   7       31.25       27.09      1.86 o 
  -3   7   7       66.33       66.25      3.07 o 
  -2   7   7      120.46      107.86      6.10 o 
  -1   7   7       46.45       41.92      3.32 o 
   0   7   7       80.04       87.02      4.09 o 
   1   7   7       19.86       21.00      2.07 o 
   2   7   7      310.06      316.41     19.08 o 
  -5   8   7        6.21        6.28      0.93 o 
  -4   8   7       64.60       62.45      2.28 o 
  -3   8   7       33.22       31.48      1.83 o 
  -2   8   7        4.51        4.92      1.03 o 
  -1   8   7        0.63        1.05      0.56 o 
   0   8   7       67.38       67.35      3.62 o 
   1   8   7       94.15       98.97      3.36 o 
   2   8   7       80.59       79.43      2.88 o 
  -3   9   7        5.98        4.85      0.68 o 
  -2   9   7       14.90       17.15      1.43 o 
  -1   9   7       28.94       27.77      1.85 o 
   0   9   7        5.87        5.45      0.78 o 
  -2  -9   8        0.60        0.25      0.18 o 
  -1  -9   8      107.22       98.07      3.40 o 
   0  -9   8      331.31      358.54      6.89 o 
   1  -9   8       68.82       71.85      2.90 o 
   2  -9   8        1.05        2.88      0.63 o 
   3  -9   8       47.34       51.47      2.49 o 
  -3  -8   8       24.84       25.63      1.47 o 
  -2  -8   8      146.40      143.85      3.23 o 
  -1  -8   8       14.63       12.50      1.04 o 
   0  -8   8       19.61       18.86      2.03 o 
   1  -8   8        2.22        2.00      0.69 o 
   2  -8   8      509.17      530.10      8.94 o 
   3  -8   8        2.74        2.44      0.66 o 
   4  -8   8        1.75        2.46      0.55 o 
  -3  -7   8      127.46      121.08      3.18 o 
  -2  -7   8       94.53      104.15      3.42 o 
  -1  -7   8      148.62      150.79      4.31 o 
   0  -7   8      413.59      419.67     10.42 o 
   1  -7   8      651.94      671.86     12.70 o 
   2  -7   8       15.72       18.14      1.95 o 
   3  -7   8      246.34      261.10      8.16 o 
   4  -7   8      226.86      225.88      6.82 o 
   5  -7   8      161.69      160.26      4.53 o 
  -4  -6   8      111.14      108.37      4.52 o 
  -3  -6   8        2.59        3.45      0.67 o 
  -2  -6   8      159.06      176.91      4.85 o 
  -1  -6   8       46.25       46.17      3.56 o 
   0  -6   8      216.57      209.14      7.56 o 
   1  -6   8      105.98       98.37      4.09 o 
   2  -6   8        1.09        0.52      0.34 o 
   3  -6   8      105.93      116.99      3.33 o 
   4  -6   8        3.86        3.39      1.17 o 
   5  -6   8       12.66       12.05      1.02 o 
   6  -6   8      125.95      128.54      3.21 o 
  -5  -5   8       14.36       14.15      1.31 o 
  -4  -5   8        3.87        1.47      0.39 o 
  -3  -5   8        4.30        6.02      0.68 o 
  -2  -5   8       79.95       81.14      4.57 o 
  -1  -5   8      109.64      105.38      5.31 o 
   0  -5   8     1004.96      987.70     16.18 o 
   1  -5   8       99.44       95.46      4.03 o 
   2  -5   8      121.30      116.69      4.33 o 
   3  -5   8       13.49       22.65      1.77 o 
   4  -5   8      137.89      123.57      6.79 o 
   5  -5   8        5.18        4.01      0.70 o 
   6  -5   8        3.45        3.49      0.48 o 
  -6  -4   8       39.14       44.51      2.11 o 
  -5  -4   8       51.65       48.12      2.12 o 
  -4  -4   8      314.24      275.39     12.70 o 
  -3  -4   8      226.87      194.67      8.85 o 
  -2  -4   8      256.88      253.52      5.64 o 
  -1  -4   8      898.01      866.35     10.30 o 
   0  -4   8     1844.54     1710.75     14.01 o 
   1  -4   8      264.11      266.10      7.02 o 
   2  -4   8       19.87       16.66      1.53 o 
   3  -4   8      111.20      111.22      7.02 o 
   4  -4   8      227.00      233.17      9.31 o 
   5  -4   8       14.86       15.05      1.98 o 
   6  -4   8        1.30        1.21      0.32 o 
  -6  -3   8       43.96       47.53      2.65 o 
  -5  -3   8      119.85      123.02      3.86 o 
  -4  -3   8       17.34       13.03      1.34 o 
  -3  -3   8      337.66      312.32      7.73 o 
  -2  -3   8      122.81      111.57      3.61 o 
  -1  -3   8      217.86      221.19      4.37 o 
   0  -3   8     1406.38     1307.71     10.34 o 
   1  -3   8       60.36       60.09      6.52 o 
   2  -3   8       31.07       26.42      1.44 o 
   3  -3   8      491.61      505.50     14.37 o 
   4  -3   8       24.79       25.08      3.00 o 
   5  -3   8       70.06       67.64      4.16 o 
   6  -3   8        1.19        1.51      0.56 o 
  -7  -2   8       63.18       80.21      2.51 o 
  -6  -2   8        4.47        3.82      0.88 o 
  -5  -2   8        4.24        9.69      1.07 o 
  -4  -2   8      256.97      192.32      5.74 o 
  -3  -2   8        2.77        4.09      0.73 o 
  -2  -2   8      305.24      298.01      5.61 o 
  -1  -2   8      164.78      157.04      3.12 o 
   0  -2   8      208.63      197.02      3.33 o 
   1  -2   8      384.09      385.07     12.27 o 
   2  -2   8      147.79      138.28      7.00 o 
   3  -2   8       34.44       45.10      4.05 o 
   4  -2   8       48.72       52.85      2.68 o 
   5  -2   8       12.54       11.96      1.13 o 
   6  -2   8       20.04       18.74      1.06 o 
  -7  -1   8       23.49       26.17      1.62 o 
  -6  -1   8       49.41       54.17      3.31 o 
  -5  -1   8      133.50      139.19      7.57 o 
  -4  -1   8      147.58      144.46      6.08 o 
  -3  -1   8       48.10       45.23      1.97 o 
  -2  -1   8      459.44      453.61      4.36 o 
  -1  -1   8      230.84      231.25      3.30 o 
   0  -1   8       12.58       14.81      0.78 o 
   1  -1   8      313.17      318.47      5.72 o 
   2  -1   8      165.17      173.93      8.21 o 
   3  -1   8       15.21       14.11      2.20 o 
   4  -1   8      160.41      157.22      4.70 o 
   5  -1   8        1.35        0.91      0.43 o 
   6  -1   8        0.69        1.18      0.55 o 
  -7   0   8       79.97       78.70      2.91 o 
  -6   0   8        1.79        1.58      0.49 o 
  -5   0   8      205.22      202.86      6.42 o 
  -4   0   8      234.80      228.12      9.22 o 
  -3   0   8      102.88      107.22      2.47 o 
  -2   0   8       12.63       15.75      0.83 o 
  -1   0   8      364.34      359.78      5.69 o 
   0   0   8       20.05       24.89      1.03 o 
   1   0   8       29.87       35.09      1.58 o 
   2   0   8       27.93       34.63      2.02 o 
   3   0   8      113.39      122.20      5.98 o 
   4   0   8        0.02        0.62      0.62 o 
   5   0   8        7.16        6.94      0.88 o 
   6   0   8        2.28        2.70      0.60 o 
  -7   1   8        4.45        7.48      0.88 o 
  -6   1   8      103.96      110.66      3.42 o 
  -5   1   8        2.88        1.64      0.56 o 
  -4   1   8       73.41       76.16      3.75 o 
  -3   1   8      176.68      182.15      3.22 o 
  -2   1   8      304.04      322.24      4.81 o 
  -1   1   8       39.97       41.61      1.65 o 
   0   1   8      252.23      256.39      4.35 o 
   1   1   8        0.40        0.08      0.50 o 
   2   1   8      328.12      320.52      9.23 o 
   3   1   8       67.62       67.51      4.38 o 
   4   1   8      107.01      112.62      5.35 o 
   5   1   8       23.86       21.88      2.18 o 
   6   1   8        7.67        9.17      0.99 o 
  -7   2   8       34.07       40.85      2.36 o 
  -6   2   8       18.69       22.97      1.54 o 
  -5   2   8       54.21       53.41      3.71 o 
  -4   2   8        6.92        6.59      1.34 o 
  -3   2   8      257.45      251.13      6.07 o 
  -2   2   8      268.11      285.77      3.90 o 
  -1   2   8      673.31      692.25      5.86 o 
   0   2   8        2.40        3.36      0.58 o 
   1   2   8      110.45      106.79      2.67 o 
   2   2   8      120.44      120.51      3.93 o 
   3   2   8       87.73       90.91      4.92 o 
   4   2   8       41.06       40.35      3.00 o 
   5   2   8       29.41       29.84      2.38 o 
  -7   3   8        5.19        4.06      0.75 o 
  -6   3   8        0.33        0.84      0.35 o 
  -5   3   8        9.16       11.35      1.18 o 
  -4   3   8      111.49      112.70      3.46 o 
  -3   3   8        2.06        2.55      0.63 o 
  -2   3   8      272.52      264.84      4.44 o 
  -1   3   8       11.98       11.32      0.79 o 
   0   3   8       22.90       19.67      1.16 o 
   1   3   8      101.38      102.02      3.67 o 
   2   3   8       53.49       54.68      2.68 o 
   3   3   8        4.74        4.49      0.78 o 
   4   3   8       64.99       71.82      3.53 o 
   5   3   8       39.32       36.23      2.26 o 
  -7   4   8        4.60        3.63      0.64 o 
  -6   4   8        8.40        8.08      1.26 o 
  -5   4   8        9.53        9.85      1.60 o 
  -4   4   8        0.66        0.49      0.28 o 
  -3   4   8       27.47       29.65      2.26 o 
  -2   4   8        7.68        7.47      0.98 o 
  -1   4   8      228.78      244.18      7.95 o 
   0   4   8       99.29      104.53      4.83 o 
   1   4   8        7.10        8.63      1.47 o 
   2   4   8       34.44       36.70      2.15 o 
   3   4   8        5.06        4.88      0.80 o 
   4   4   8       16.20       14.11      1.60 o 
  -6   5   8       22.52       20.95      1.81 o 
  -5   5   8       10.78       10.10      1.11 o 
  -4   5   8       89.82       93.61      3.56 o 
  -3   5   8       28.83       29.64      2.85 o 
  -2   5   8      120.92      122.77      5.77 o 
  -1   5   8      283.31      292.67      8.99 o 
   0   5   8       12.39       13.71      1.75 o 
   1   5   8       21.25       22.60      2.33 o 
   2   5   8      631.96      636.55     16.28 o 
   3   5   8       34.00       35.75      2.32 o 
   4   5   8       49.48       44.63      2.10 o 
  -6   6   8        2.57        1.66      0.45 o 
  -5   6   8        1.73        0.90      0.36 o 
  -4   6   8       95.06       92.93      3.31 o 
  -3   6   8      190.72      177.28      4.78 o 
  -2   6   8       38.46       36.73      3.09 o 
  -1   6   8       13.94       13.73      1.93 o 
   0   6   8      213.53      222.80      6.61 o 
   1   6   8      376.57      392.71      9.02 o 
   2   6   8      473.52      484.33      6.53 o 
   3   6   8      214.93      192.86      4.31 o 
  -5   7   8        9.50        8.68      1.01 o 
  -4   7   8        0.55        0.54      0.31 o 
  -3   7   8       58.10       60.25      3.47 o 
  -2   7   8       27.55       26.56      2.42 o 
  -1   7   8        8.22        8.52      1.40 o 
   0   7   8      156.81      158.58      5.77 o 
   1   7   8       44.58       49.62      2.06 o 
   2   7   8      105.86      103.42     10.28 o 
  -4   8   8       19.26       19.31      1.36 o 
  -3   8   8       25.13       27.97      1.93 o 
  -2   8   8       33.58       34.05      2.26 o 
  -1   8   8       44.85       40.78      2.48 o 
   0   8   8       90.21       86.25      3.42 o 
   1   8   8        0.75        1.43      0.44 o 
   0  -9   9        1.02        0.81      0.29 o 
  -2  -8   9       18.62       21.60      1.54 o 
  -1  -8   9       56.75       54.60      1.85 o 
   0  -8   9        8.21       11.25      1.38 o 
   1  -8   9      158.26      169.56      5.03 o 
   2  -8   9       19.41       23.97      1.60 o 
  -3  -7   9        7.26        7.95      0.70 o 
  -2  -7   9       89.15       87.34      2.81 o 
  -1  -7   9       31.70       32.46      1.84 o 
   0  -7   9       14.40       17.95      2.02 o 
   1  -7   9       14.46       14.74      1.76 o 
   2  -7   9        0.62        0.21      0.32 o 
   3  -7   9       43.30       45.21      2.50 o 
   4  -7   9        3.34        4.02      0.66 o 
  -4  -6   9        0.20        0.74      0.44 o 
  -3  -6   9      153.26      157.84      3.76 o 
  -2  -6   9        1.91        2.07      0.54 o 
  -1  -6   9       53.97       61.18      3.94 o 
   0  -6   9       37.94       37.88      3.10 o 
   1  -6   9       90.48       99.61      6.72 o 
   2  -6   9        9.39        9.38      1.16 o 
   3  -6   9        5.98        5.64      0.63 o 
   4  -6   9       25.10       21.34      1.12 o 
   5  -6   9        7.84        9.77      1.02 o 
  -5  -5   9       38.85       32.54      1.49 o 
  -4  -5   9       67.03       61.63      2.12 o 
  -3  -5   9        2.35        1.21      0.41 o 
  -2  -5   9        8.57       11.89      1.70 o 
  -1  -5   9      288.15      278.34      8.49 o 
   0  -5   9      174.62      180.38      6.83 o 
   1  -5   9      467.25      450.18     22.38 o 
   2  -5   9      167.53      169.70      4.16 o 
   3  -5   9      122.88      105.25      2.89 o 
   4  -5   9        1.10        2.97      0.63 o 
   5  -5   9        4.61        4.16      0.47 o 
  -5  -4   9       89.58       95.28      3.53 o 
  -4  -4   9        5.99        7.47      0.89 o 
  -3  -4   9      121.66      122.15      3.46 o 
  -2  -4   9       34.30       37.81      2.19 o 
  -1  -4   9       11.22       11.89      1.25 o 
   0  -4   9      172.63      162.13      4.37 o 
   1  -4   9       13.76       13.69      2.39 o 
   2  -4   9       65.68       63.16      5.04 o 
   3  -4   9        8.00        6.88      1.71 o 
   4  -4   9      136.16      143.65      6.56 o 
   5  -4   9        1.27        8.68      1.29 o 
  -6  -3   9       36.60       35.08      1.90 o 
  -5  -3   9       17.28       15.39      1.17 o 
  -4  -3   9        8.51       11.28      1.17 o 
  -3  -3   9      147.16      132.99      4.07 o 
  -2  -3   9        8.55        9.28      0.85 o 
  -1  -3   9     1470.42     1378.96     12.86 o 
   0  -3   9       11.73       12.67      1.07 o 
   1  -3   9        1.08        0.82      0.41 o 
   2  -3   9      306.58      293.82     10.51 o 
   3  -3   9      171.99      146.68      7.30 o 
   4  -3   9       20.90       21.46      2.56 o 
   5  -3   9      181.30      183.78      5.94 o 
   6  -3   9      103.31      116.50      2.28 o 
  -6  -2   9      202.32      210.39      5.37 o 
  -5  -2   9      150.73      123.60      3.38 o 
  -4  -2   9        6.38        4.02      0.96 o 
  -3  -2   9      216.45      218.44      7.54 o 
  -2  -2   9      436.34      407.85      4.17 o 
  -1  -2   9     1535.32     1360.38     33.78 o 
   0  -2   9      174.13      166.07      3.95 o 
   1  -2   9        2.47        3.30      0.95 o 
   2  -2   9       29.52       21.96      2.75 o 
   3  -2   9      148.89      133.88      6.74 o 
   4  -2   9       67.50       67.59      4.44 o 
   5  -2   9       44.19       42.75      2.82 o 
   6  -2   9       64.27       58.35      2.22 o 
  -6  -1   9      165.89      169.84      5.22 o 
  -5  -1   9      104.63      110.35      4.11 o 
  -4  -1   9        0.58        0.11      0.20 o 
  -3  -1   9       64.73       56.73      3.75 o 
  -2  -1   9      502.06      492.64      5.23 o 
  -1  -1   9       95.60       93.44      2.26 o 
   0  -1   9        7.84        7.92      0.66 o 
   1  -1   9       35.32       33.46      2.17 o 
   2  -1   9       71.45       64.53      4.48 o 
   3  -1   9       80.84       84.26      5.16 o 
   4  -1   9       59.86       58.72      2.63 o 
   5  -1   9       45.64       44.87      1.85 o 
  -6   0   9       14.21       13.11      1.04 o 
  -5   0   9        3.47        9.88      1.06 o 
  -4   0   9       77.99       72.33      2.79 o 
  -3   0   9       10.23       11.54      1.14 o 
  -2   0   9       59.25       58.21      1.93 o 
  -1   0   9     1101.04     1056.54     10.34 o 
   0   0   9       26.03       24.14      1.13 o 
   1   0   9       91.43       88.42      3.05 o 
   2   0   9       76.03       59.20      4.17 o 
   3   0   9        2.42        1.33      0.70 o 
   4   0   9        3.18        5.25      0.83 o 
   5   0   9      125.38      125.41      3.01 o 
  -6   1   9        8.86        6.27      0.75 o 
  -5   1   9      313.66      294.22      5.78 o 
  -4   1   9       39.64       42.34      2.17 o 
  -3   1   9        7.62        7.00      0.92 o 
  -2   1   9      174.54      183.37      3.15 o 
  -1   1   9      367.91      371.16      4.43 o 
   0   1   9       21.67       23.92      1.14 o 
   1   1   9        7.70        5.75      1.26 o 
   2   1   9        8.65        9.69      1.66 o 
   3   1   9       56.19       57.23      3.97 o 
   4   1   9       36.65       39.46      2.96 o 
   5   1   9       21.43       20.30      1.73 o 
  -6   2   9       76.68       76.24      2.47 o 
  -5   2   9       62.38       59.48      3.63 o 
  -4   2   9      614.89      606.79      8.87 o 
  -3   2   9        4.49        4.40      0.63 o 
  -2   2   9       50.30       54.82      3.45 o 
  -1   2   9       31.39       28.87      1.25 o 
   0   2   9       31.52       32.22      2.82 o 
   1   2   9       44.39       41.29      3.35 o 
   2   2   9        9.06        9.22      1.63 o 
   3   2   9      104.28      105.86      5.15 o 
   4   2   9        0.57        0.33      0.40 o 
   5   2   9       19.92       21.24      1.59 o 
  -6   3   9        2.12        2.84      0.46 o 
  -5   3   9       16.01       16.83      1.94 o 
  -4   3   9       75.70       78.86      3.46 o 
  -3   3   9      400.02      409.68      7.03 o 
  -2   3   9       36.11       33.94      2.02 o 
  -1   3   9        9.92        8.16      1.39 o 
   0   3   9        0.54        0.46      0.38 o 
   1   3   9       90.29       90.57      4.95 o 
   2   3   9       31.78       36.32      3.08 o 
   3   3   9        3.43        4.06      1.01 o 
   4   3   9        4.13        3.42      0.52 o 
  -6   4   9      111.68      116.22      4.03 o 
  -5   4   9        0.42        0.61      0.49 o 
  -4   4   9        8.19        6.88      1.32 o 
  -3   4   9      225.46      236.89      5.20 o 
  -2   4   9      424.00      442.56     10.61 o 
  -1   4   9       17.31       15.68      2.00 o 
   0   4   9       35.76       32.97      2.80 o 
   1   4   9       31.14       33.13      2.96 o 
   2   4   9       12.47       11.04      1.60 o 
   3   4   9      148.61      146.08      4.95 o 
   4   4   9        7.76        6.18      0.86 o 
  -6   5   9       14.29       12.93      1.18 o 
  -5   5   9       95.28       96.62      4.05 o 
  -4   5   9        3.03        3.12      0.95 o 
  -3   5   9        0.11        0.98      0.74 o 
  -2   5   9        3.07        2.75      0.92 o 
  -1   5   9       11.09       11.17      1.71 o 
   0   5   9       92.47       92.09      4.63 o 
   1   5   9        1.10        1.85      0.52 o 
   2   5   9        0.54        0.74      0.46 o 
   3   5   9       33.80       30.40      1.75 o 
  -5   6   9        0.21        0.45      0.36 o 
  -4   6   9       46.14       49.21      2.94 o 
  -3   6   9       29.97       28.87      2.45 o 
  -2   6   9       68.25       71.95      3.95 o 
  -1   6   9       47.20       49.58      3.29 o 
   0   6   9       48.60       44.99      3.01 o 
   1   6   9        9.05        8.65      0.90 o 
   2   6   9       38.68       35.38      1.40 o 
  -4   7   9      104.65      102.21      3.45 o 
  -3   7   9      109.03      102.39      3.92 o 
  -2   7   9        4.27        3.96      0.86 o 
  -1   7   9       15.36       16.22      1.66 o 
   0   7   9       25.20       25.54      2.05 o 
   1   7   9       60.72       58.67      1.77 o 
  -3   8   9       19.85       17.28      1.19 o 
  -2   8   9       64.17       70.25      2.60 o 
  -1   8   9       69.25       71.81      3.88 o 
  -1  -8  10       27.52       32.46      1.73 o 
   0  -8  10       48.22       47.46      2.25 o 
   1  -8  10      129.58      133.01      3.51 o 
  -2  -7  10        6.83        7.27      0.68 o 
  -1  -7  10       70.29       74.32      2.37 o 
   0  -7  10       63.37       63.40      3.25 o 
   1  -7  10       61.13       61.71      3.07 o 
   2  -7  10       24.50       22.32      1.62 o 
  -3  -6  10       31.16       28.42      1.32 o 
  -2  -6  10        4.37        5.29      0.71 o 
  -1  -6  10      211.35      218.86      6.67 o 
   0  -6  10      179.15      171.42      6.00 o 
   1  -6  10       69.06       66.14      3.56 o 
   2  -6  10       12.48       12.71      1.11 o 
   3  -6  10       26.50       27.34      1.37 o 
   4  -6  10      124.76      111.17      3.00 o 
  -4  -5  10       69.22       79.23      3.31 o 
  -3  -5  10        0.83        0.61      0.28 o 
  -2  -5  10        3.53        7.20      1.22 o 
  -1  -5  10       10.38       13.03      1.75 o 
   0  -5  10       31.06       28.47      2.59 o 
   1  -5  10       10.13       10.19      1.63 o 
   2  -5  10       23.84       23.18      1.64 o 
   3  -5  10        1.44        1.05      0.27 o 
   4  -5  10      103.10      106.56      4.62 o 
  -5  -4  10        0.10        0.45      0.22 o 
  -4  -4  10       29.65       24.87      1.36 o 
  -3  -4  10      115.11      108.99      2.88 o 
  -2  -4  10       39.14       33.48      2.68 o 
  -1  -4  10       10.61       11.16      1.17 o 
   0  -4  10      110.47      101.96      3.36 o 
   1  -4  10      169.18      168.17     16.12 o 
   2  -4  10        8.49        9.67      1.13 o 
   3  -4  10      141.87      133.31      6.41 o 
   4  -4  10       26.59       30.51      2.58 o 
   5  -4  10        6.37        6.00      0.46 o 
  -5  -3  10        3.73        4.51      0.79 o 
  -4  -3  10       91.18       88.48      2.86 o 
  -3  -3  10       22.35       19.85      1.97 o 
  -2  -3  10        9.26        7.00      0.85 o 
  -1  -3  10        0.06        0.09      0.57 o 
   0  -3  10      663.22      608.86     11.34 o 
   1  -3  10       80.97       87.76      5.43 o 
   2  -3  10        6.44        2.85      1.06 o 
   3  -3  10       14.49       13.35      2.03 o 
   4  -3  10      151.93      148.64      6.01 o 
   5  -3  10      112.30      122.36      3.83 o 
  -6  -2  10        0.10        0.08      0.19 o 
  -5  -2  10      121.54      128.65      4.61 o 
  -4  -2  10       22.85       20.72      1.46 o 
  -3  -2  10       59.97       55.38      2.57 o 
  -2  -2  10      275.90      253.59      5.35 o 
  -1  -2  10      419.80      395.40      9.72 o 
   0  -2  10      140.84      145.29     19.28 o 
   1  -2  10      599.20      574.39     35.36 o 
   2  -2  10      285.10      265.98      9.03 o 
   3  -2  10        7.71        6.01      1.38 o 
   4  -2  10       45.05       46.77      3.25 o 
   5  -2  10       13.72       11.28      1.16 o 
  -6  -1  10        5.11        5.12      0.76 o 
  -5  -1  10        8.28        7.60      1.24 o 
  -4  -1  10        8.64        8.45      0.99 o 
  -3  -1  10        5.43        2.87      0.88 o 
  -2  -1  10      675.19      633.17     10.76 o 
  -1  -1  10      238.31      242.15     12.21 o 
   0  -1  10       31.18       32.27      2.00 o 
   1  -1  10      116.61      103.77      3.56 o 
   2  -1  10      653.44      623.84     13.59 o 
   3  -1  10       67.51       64.82      4.28 o 
   4  -1  10       93.89       90.51      2.72 o 
   5  -1  10        5.76        7.40      0.88 o 
  -6   0  10       75.35       62.35      2.75 o 
  -5   0  10        3.28        5.52      0.70 o 
  -4   0  10      139.95      137.71      3.55 o 
  -3   0  10       77.58       71.48      3.82 o 
  -2   0  10     1503.76     1475.38     16.04 o 
  -1   0  10      112.94      114.93      3.72 o 
   0   0  10      152.73      173.44      6.50 o 
   1   0  10      270.17      242.13      8.06 o 
   2   0  10       12.81        5.65      1.30 o 
   3   0  10      186.77      201.35      7.25 o 
   4   0  10        4.55        4.69      0.66 o 
  -6   1  10        0.90        0.80      0.27 o 
  -5   1  10        1.76        1.35      0.40 o 
  -4   1  10       24.77       30.05      1.68 o 
  -3   1  10       21.66       21.79      1.29 o 
  -2   1  10        2.21        2.20      0.87 o 
  -1   1  10       43.37       45.40      2.26 o 
   0   1  10        5.78        8.22      1.46 o 
   1   1  10        4.14        3.69      1.06 o 
   2   1  10       69.01       66.46      4.24 o 
   3   1  10       86.90       97.93      4.85 o 
   4   1  10      100.94      105.88      2.91 o 
  -6   2  10       77.82       77.80      6.18 o 
  -5   2  10       11.36       11.02      1.00 o 
  -4   2  10       72.80       70.47      2.53 o 
  -3   2  10      776.32      785.13      9.26 o 
  -2   2  10      954.64     1002.08     10.47 o 
  -1   2  10       97.57      104.89      4.76 o 
   0   2  10      188.77      176.04      6.56 o 
   1   2  10      262.44      249.91      8.06 o 
   2   2  10        0.10       -0.55      0.55 o 
   3   2  10       41.50       45.22      3.08 o 
   4   2  10      153.47      163.66      3.59 o 
  -6   3  10        2.62        1.42      0.45 o 
  -5   3  10       15.66       13.68      1.06 o 
  -4   3  10       12.05       10.66      1.50 o 
  -3   3  10        0.22        0.29      0.24 o 
  -2   3  10      221.31      233.26      7.09 o 
  -1   3  10       90.56       94.56      3.14 o 
   0   3  10      154.02      154.29      3.98 o 
   1   3  10        3.39        4.15      1.06 o 
   2   3  10        2.20        1.43      0.68 o 
   3   3  10        6.17        5.07      0.96 o 
   4   3  10        7.54        7.98      0.91 o 
  -6   4  10        0.10        0.71      0.28 o 
  -5   4  10       80.30       73.99      4.30 o 
  -4   4  10       95.16       97.21      4.29 o 
  -3   4  10       19.66       21.84      1.46 o 
  -2   4  10       34.43       33.38      1.81 o 
  -1   4  10       23.64       24.13      1.59 o 
   0   4  10       18.43       17.95      1.36 o 
   1   4  10       37.54       39.01      1.84 o 
   2   4  10      282.36      291.31      7.30 o 
   3   4  10        0.07       -0.06      0.22 o 
  -5   5  10       46.38       51.19      2.42 o 
  -4   5  10       75.35       76.18      3.50 o 
  -3   5  10       88.57       89.85      4.12 o 
  -2   5  10      198.00      206.39      4.28 o 
  -1   5  10       33.72       32.75      1.76 o 
   0   5  10        0.61        0.31      0.29 o 
   1   5  10       44.98       44.52      2.05 o 
   2   5  10       12.62       11.15      1.22 o 
  -4   6  10        4.06        4.46      0.75 o 
  -3   6  10      108.37      106.25      3.98 o 
  -2   6  10        5.02        6.30      0.69 o 
  -1   6  10        8.42        8.40      0.83 o 
   0   6  10       19.38       21.19      1.22 o 
   1   6  10       47.03       46.08      4.33 o 
  -3   7  10       47.42       47.02      2.08 o 
  -2   7  10        0.12        0.61      0.20 o 
  -1   7  10       86.72       84.65      3.94 o 
   0   7  10       58.31       64.69      2.40 o 
  -1  -7  11       95.86      119.65      3.80 o 
   0  -7  11      144.87      132.65      4.81 o 
   1  -7  11       50.88       52.87      2.27 o 
  -3  -6  11       51.83       52.07      2.15 o 
  -2  -6  11       35.51       41.42      1.58 o 
  -1  -6  11      116.04      114.90      4.10 o 
   0  -6  11       36.20       34.49      2.32 o 
   1  -6  11        8.81        9.54      1.17 o 
   2  -6  11        5.16        4.74      0.75 o 
  -3  -5  11       34.27       46.94      2.59 o 
  -2  -5  11      235.60      250.96      6.07 o 
  -1  -5  11       63.09       65.11      3.42 o 
   0  -5  11        3.58        3.43      0.86 o 
   1  -5  11       15.96       15.84      1.68 o 
   2  -5  11       41.10       38.44      2.18 o 
   3  -5  11        8.94        7.56      0.67 o 
  -4  -4  11      169.56      174.52      4.38 o 
  -3  -4  11       40.49       42.24      2.74 o 
  -2  -4  11       77.54       76.53      3.59 o 
  -1  -4  11      189.28      191.26      5.39 o 
   0  -4  11      101.71       97.09      3.00 o 
   1  -4  11        0.78        1.21      0.40 o 
   2  -4  11       15.76       16.02      1.30 o 
   3  -4  11       84.50       78.57      1.84 o 
   4  -4  11       42.05       35.70      2.18 o 
  -5  -3  11       45.61       40.34      1.63 o 
  -4  -3  11       82.52       85.83      2.44 o 
  -3  -3  11      113.21      110.03      3.92 o 
  -2  -3  11        0.43        0.37      0.27 o 
  -1  -3  11       69.08       69.05      2.71 o 
   0  -3  11       55.71       55.65      2.39 o 
   1  -3  11        1.02        0.73      0.33 o 
   2  -3  11       24.91       29.51      2.68 o 
   3  -3  11       14.65       20.66      2.11 o 
   4  -3  11        0.02        0.63      0.40 o 
  -5  -2  11        4.97        5.40      0.77 o 
  -4  -2  11       33.07       30.68      1.51 o 
  -3  -2  11        8.71        6.20      0.80 o 
  -2  -2  11       55.99       51.25      2.28 o 
  -1  -2  11       19.28       19.62      1.48 o 
   0  -2  11      106.58      117.65      7.35 o 
   1  -2  11       16.37       17.75      1.38 o 
   2  -2  11       10.44        9.03      1.54 o 
   3  -2  11       12.08       12.97      1.71 o 
   4  -2  11       17.40       19.42      1.57 o 
  -5  -1  11      294.14      288.86      6.15 o 
  -4  -1  11        3.79        4.13      0.90 o 
  -3  -1  11       25.24       26.83      2.42 o 
  -2  -1  11      258.53      251.76      4.06 o 
  -1  -1  11      315.86      314.70      8.60 o 
   0  -1  11       28.44       31.62      1.91 o 
   1  -1  11       93.91      107.58      3.47 o 
   2  -1  11       55.22       54.81      3.71 o 
   3  -1  11       32.39       30.75      2.60 o 
   4  -1  11      106.23      130.11      4.31 o 
  -5   0  11       14.36       17.38      1.60 o 
  -4   0  11       32.17       35.11      1.78 o 
  -3   0  11       44.19       43.89      3.06 o 
  -2   0  11      295.10      302.93     11.96 o 
  -1   0  11       15.00       14.85      1.29 o 
   0   0  11       57.56       58.11      2.62 o 
   1   0  11      140.93      136.48      3.99 o 
   2   0  11       85.95       89.63      4.68 o 
   3   0  11       14.54       14.78      1.09 o 
   4   0  11        1.13        2.97      0.62 o 
  -5   1  11       25.32       23.19      1.23 o 
  -4   1  11      149.72      156.20      3.60 o 
  -3   1  11        9.16       10.98      1.54 o 
  -2   1  11        5.31        4.43      0.74 o 
  -1   1  11      448.15      483.37      7.24 o 
   0   1  11        9.94        9.82      1.48 o 
   1   1  11       76.43       72.40      4.15 o 
   2   1  11      207.89      209.41      6.92 o 
   3   1  11        2.51        1.77      0.64 o 
   4   1  11       29.16       36.77      1.82 o 
  -5   2  11       65.87       61.85      1.89 o 
  -4   2  11       17.13       17.47      1.09 o 
  -3   2  11      276.84      295.65     16.70 o 
  -2   2  11       11.36       11.83      1.69 o 
  -1   2  11      183.74      197.46      6.09 o 
   0   2  11       33.55       28.35      2.46 o 
   1   2  11      223.99      206.45      6.73 o 
   2   2  11       47.67       53.28      3.28 o 
   3   2  11       25.35       30.54      2.13 o 
  -5   3  11        0.16        0.11      0.29 o 
  -4   3  11        2.82        3.93      0.78 o 
  -3   3  11      436.34      471.65      6.17 o 
  -2   3  11        2.03        1.82      0.63 o 
  -1   3  11       21.87       22.20      1.98 o 
   0   3  11       89.88       94.50      4.31 o 
   1   3  11        1.24        2.34      0.74 o 
   2   3  11        1.72        2.27      0.65 o 
   3   3  11       80.17       86.35      2.09 o 
  -5   4  11       96.08       92.41      2.74 o 
  -4   4  11      409.12      402.96      7.05 o 
  -3   4  11      459.37      483.60      5.71 o 
  -2   4  11      256.15      265.64      4.66 o 
  -1   4  11      211.93      200.92      3.86 o 
   0   4  11      120.51      113.74      4.41 o 
   1   4  11       11.63       14.14      1.52 o 
   2   4  11       12.08       12.46      1.24 o 
  -4   5  11       14.16       15.88      1.23 o 
  -3   5  11      155.67      155.72      4.33 o 
  -2   5  11      148.53      158.79      2.79 o 
  -1   5  11      126.84      119.96      2.70 o 
   0   5  11       40.14       39.72      3.04 o 
   1   5  11        0.80        0.32      0.27 o 
  -3   6  11       52.17       47.77      1.93 o 
  -2   6  11       25.32       20.70      1.35 o 
  -1   6  11        6.59        6.53      0.53 o 
   0   6  11       68.44       68.78      2.42 o 
  -1  -6  12       78.50       89.15      2.60 o 
   0  -6  12       85.20       95.90      3.04 o 
   1  -6  12        3.96        1.99      0.44 o 
  -2  -5  12      169.20      186.31      8.17 o 
  -1  -5  12       16.85       18.60      1.51 o 
   0  -5  12       43.66       44.58      2.44 o 
   1  -5  12       12.99       15.98      1.42 o 
   2  -5  12        1.27        2.59      0.53 o 
  -3  -4  12        3.81        6.84      0.88 o 
  -2  -4  12      179.17      210.66      4.78 o 
  -1  -4  12        9.69        8.35      1.11 o 
   0  -4  12       14.24       14.46      1.53 o 
   1  -4  12       77.55       82.23      3.52 o 
   2  -4  12       18.73       17.02      1.04 o 
   3  -4  12        1.88        1.31      0.39 o 
  -3  -3  12       52.99       52.23      2.59 o 
  -2  -3  12       14.60       13.92      1.32 o 
  -1  -3  12       41.18       37.34      1.76 o 
   0  -3  12        0.03        0.26      0.23 o 
   1  -3  12       43.69       44.78      1.93 o 
   2  -3  12       64.17       62.03      2.17 o 
   3  -3  12        6.96        7.51      0.64 o 
  -4  -2  12       48.73       54.84      2.24 o 
  -3  -2  12        7.60        9.18      1.05 o 
  -2  -2  12       13.84       13.45      0.80 o 
  -1  -2  12       11.55       13.12      1.37 o 
   0  -2  12       47.22       46.85      2.83 o 
   1  -2  12       49.84       50.33      2.52 o 
   2  -2  12       13.98       17.76      1.76 o 
   3  -2  12        6.10        6.65      0.65 o 
  -4  -1  12        0.02        0.83      0.40 o 
  -3  -1  12        1.36        1.78      0.42 o 
  -2  -1  12       93.62       96.41      4.31 o 
  -1  -1  12       14.96       13.82      1.14 o 
   0  -1  12       32.85       32.36      1.93 o 
   1  -1  12        5.88        7.61      0.82 o 
   2  -1  12       82.35       78.42      3.77 o 
   3  -1  12       51.31       40.85      2.37 o 
  -5   0  12       18.15       16.81      1.16 o 
  -4   0  12       80.29       92.86      3.52 o 
  -3   0  12        0.42        0.55      0.40 o 
  -2   0  12        2.47        1.63      0.66 o 
  -1   0  12        0.88        1.60      0.69 o 
   0   0  12       13.74       12.58      1.10 o 
   1   0  12        0.14        0.40      0.28 o 
   2   0  12       38.71       40.73      2.68 o 
   3   0  12       10.77       10.01      1.13 o 
  -5   1  12       29.66       30.66      1.56 o 
  -4   1  12       24.72       24.54      1.37 o 
  -3   1  12        2.49        2.71      0.69 o 
  -2   1  12      152.08      158.89      5.45 o 
  -1   1  12       35.31       38.35      2.81 o 
   0   1  12       16.61       17.46      1.27 o 
   1   1  12       62.52       69.24      2.59 o 
   2   1  12       44.22       44.65      1.62 o 
   3   1  12        0.15        0.27      0.25 o 
  -4   2  12       87.15       88.57      3.33 o 
  -3   2  12        1.68        0.96      0.39 o 
  -2   2  12       40.71       40.66      2.67 o 
  -1   2  12       18.80       21.10      1.28 o 
   0   2  12        9.01       11.61      1.00 o 
   1   2  12        5.09        5.57      0.67 o 
   2   2  12       35.11       32.05      2.29 o 
  -4   3  12        2.40        3.07      0.58 o 
  -3   3  12       30.57       30.30      1.78 o 
  -2   3  12        9.46        9.34      1.20 o 
  -1   3  12       15.82       14.64      1.00 o 
   0   3  12        0.18       -0.35      0.35 o 
   1   3  12        0.47        0.88      0.28 o 
   2   3  12        1.18        2.19      0.49 o 
  -2   4  12        3.39        3.17      0.61 o 
  -1   4  12        6.16        5.04      0.53 o 
   0   4  12      150.22      140.87      2.76 o 
   1   4  12       23.99       20.95      0.94 o 
  -2  -4  13       14.59       13.22      1.03 o 
  -1  -4  13        0.37        0.98      0.33 o 
   0  -4  13       31.10       27.82      1.65 o 
   1  -4  13       19.94       29.64      1.64 o 
  -1  -3  13       81.82       73.35      2.69 o 
   0  -3  13        4.83        3.05      0.60 o 
   1  -3  13        9.13        5.00      0.79 o 
   2  -3  13        1.97        2.45      0.48 o 
  -2  -2  13      160.06      165.41      4.51 o 
  -1  -2  13        3.88        2.83      0.42 o 
   0  -2  13      201.02      221.12      7.41 o 
   1  -2  13      255.34      271.23     21.17 o 
   2  -2  13        0.20        0.35      0.15 o 
  -3  -1  13       58.96       52.44      2.00 o 
  -2  -1  13       60.35       57.17      3.58 o 
  -1  -1  13       65.81       60.83      1.91 o 
   0  -1  13       11.13        8.93      0.76 o 
   1  -1  13      101.57       98.86      2.12 o 
   2  -1  13       49.84       51.55      2.23 o 
  -3   0  13        3.55        2.98      0.40 o 
  -2   0  13        1.29        1.58      0.54 o 
  -1   0  13      307.51      299.45     13.81 o 
   0   0  13        9.99        7.37      1.00 o 
   1   0  13        0.17        0.14      0.17 o 
   2   0  13      199.38      207.09      4.19 o 
  -3   1  13        8.49       10.44      0.71 o 
  -2   1  13        1.38        1.38      0.49 o 
  -1   1  13       62.80       63.87      2.91 o 
   0   1  13      101.21      100.40      6.67 o 
   1   1  13        5.08        3.46      0.40 o 
  -2   2  13       21.71       22.06      1.52 o 
  -1   2  13        6.23        5.20      0.77 o 
   0   2  13      143.17      127.97     10.38 o 
  -2   3  13        0.17        0.00      0.16 o 
  -1   3  13        2.28        2.19      0.47 o 
   0   3  13      104.29      101.42      2.66 o 
                                                 
